# Supplementary material for: Patients’ perceptions of targeted breast ultrasound and digital breast tomosynthesis in the diagnostic setting: A mixed methods study
Source: PLoS One. 2024 Aug 14;19(8):e0308840. doi: 10.1371/journal.pone.0308840 (PMC11324127; doi:10.1371/journal.pone.0308840)
Supplement: S3 Appendix — (XLSX) [file pone.0308840.s003.xlsx]

## Sheet: Blad1
Patient number	Hospital	Inclusion date	Year of birth	Age at inclusion	Age group	Cup size	(Intended) participation in national screening program	Lump	Nipple discharge	Nipple retraction	Focal pain	Focal itch	Other	Reluctance towards US	Reluctance towards MG	Bilateral MG reassuring	Bilateral MG unnessary, painful	Bilateral MG X-radiation	Bilateral MG neutral	Biopsy complaint	Result biopsy complaint
30001	1	2017-12-21	1968	49	2	D	1	1	0	0	1	0	0	0	1	1	0	0	0	0	0
30002	1	2017-12-21	1969	48	2	D	1	1	0	0	0	0	0	0	1	0	0	0	1	1	1
30003	1	2017-12-21	1979	38	1	E	1	1	0	0	0	0	0	0	1	1	0	0	0	1	1
30004	1	2017-12-21	1954	63	3	B	1	1	0	0	1	0	0	0	1	1	0	0	0	0	0
30005	1	2017-12-21	1981	36	1	D	1	1	0	0	0	0	0	0	0	1	0	0	0	0	0
30006	1	2017-12-22	1978	39	1	A	-99	1	0	0	1	0	0	0	0	1	0	0	0	1	1
30007	1	2017-12-22	1981	36	1	E	0	1	0	0	1	0	0	0	0	0	0	0	1	0	0
30008	1	2017-12-22	1958	59	3	B	1	1	0	0	1	0	0	0	1	1	0	0	0	0	0
30009	1	2017-12-22	1971	46	2	A	0	1	0	0	1	0	0	0	0	1	0	0	0	0	0
30010	1	2017-12-22	1978	39	1	F	1	0	0	0	1	0	0	0	0	1	0	0	0	0	0
30011	1	2017-12-22	1949	68	3	D	1	1	0	0	0	0	0	0	0	1	0	0	0	1	3
30012	1	2017-12-22	1969	48	2	B	1	1	0	0	0	0	0	0	1	0	0	0	1	1	3
30013	1	2017-12-27	1972	45	2	D	1	1	0	0	0	0	0	0	0	1	0	0	0	0	0
30014	1	2017-12-27	1982	35	1	C	1	1	0	0	0	0	0	1	1	1	0	0	0	0	0
30015	1	2017-12-27	1970	47	2	A	1	1	0	0	0	0	0	0	0	1	0	0	0	0	0
30016	1	2017-12-27	1963	54	3	C	1	1	0	0	1	0	0	0	1	0	0	0	1	0	0
30017	1	2017-12-27	1969	48	2	B	1	1	0	0	0	0	0	0	0	1	0	0	0	0	0
30018	1	2017-12-28	1977	40	2	B	1	1	0	0	0	0	0	0	0	1	0	0	0	1	3
30019	1	2017-12-28	1984	30	1	C	1	1	0	0	1	0	0	0	0	1	0	0	0	0	0
30020	1	2017-12-28	1983	34	1	F	1	1	0	0	1	0	0	0	0	0	0	0	1	0	0
30021	1	2018-02-28	1974	43	2	B	1	1	0	0	1	0	0	0	0	1	0	0	0	0	0
30022	1	2017-12-28	1970	47	2	B	1	1	0	0	0	0	0	0	0	1	0	0	0	0	0
30023	1	2017-12-28	1973	44	2	B	1	0	1	0	0	0	0	0	0	0	0	0	1	0	0
30024	1	2017-12-29	1968	49	2	C	1	0	0	0	1	0	0	0	1	1	0	0	0	0	0
30025	1	2017-12-29	1967	50	3	C	1	1	0	0	0	0	0	0	0	1	0	0	0	0	0
30026	1	2017-12-29	1977	40	2	B	1	1	0	0	0	0	0	0	1	1	0	0	0	0	0
30027	1	2017-12-29	1970	47	2	D	0	1	0	0	1	0	0	0	0	1	0	0	0	0	0
30028	1	2017-12-29	1974	43	2	B	0	1	0	0	0	0	0	0	0	1	0	0	0	0	0
30029	1	2017-12-29	1956	61	3	B	1	0	0	0	1	0	0	0	0	1	0	0	0	0	0
30030	1	2018-01-02	1980	37	1	B	1	1	0	0	0	0	0	0	0	1	0	0	0	0	0
30031	1	2018-01-02	1969	48	2	A	0	1	0	0	0	0	0	0	0	1	0	0	0	0	0
30032	1	2018-01-02	1983	34	1	C	1	0	0	0	1	0	0	0	1	1	0	0	0	0	0
30033	1	2018-01-04	1971	46	2	A	0	1	0	0	0	0	0	0	0	1	0	0	0	0	0
30034	1	2018-01-04	1969	48	2	C	0	1	0	0	1	0	0	0	0	1	0	0	0	0	0
30035	1	2018-01-04	1982	35	1	C	1	0	0	0	1	0	0	0	1	1	0	0	0	0	0
30036	1	2018-01-04	1981	36	1	C	1	0	0	0	1	0	0	0	0	1	0	0	0	0	0
30037	1	2018-01-05	1971	46	2	E	1	0	0	0	0	1	0	0	0	1	0	0	0	0	0
30038	1	2018-01-05	1971	46	2	C	1	1	0	0	0	0	0	0	1	1	0	1	0	0	0
30039	1	2018-01-05	1970	47	2	D	1	0	0	0	0	0	1	0	1	1	0	0	0	0	0
30040	1	2018-01-05	1984	33	1	C	1	1	0	0	0	0	0	0	0	1	0	0	0	0	0
30041	1	2018-01-08	1975	42	2	A	1	0	0	0	1	0	0	0	0	1	0	0	0	0	0
30042	1	2018-01-08	1961	56	3	D	1	0	0	0	1	0	0	0	1	1	0	0	0	0	0
30043	1	2018-01-08	1985	33	1	A	1	1	0	0	0	0	0	0	0	0	0	0	1	0	0
30044	1	2018-01-08	1979	38	1	A	1	1	0	0	1	0	0	0	1	1	0	0	0	0	0
30045	1	2018-01-08	1967	50	3	A	1	1	0	1	0	1	1	0	-99	-99	-99	-99	-99	1	1
30046	1	2018-01-08	1978	39	1	E	0	1	0	0	0	0	0	0	0	1	0	0	0	0	0
30047	1	2018-01-08	1984	33	1	C	1	0	0	0	1	0	0	0	0	1	0	0	0	0	0
30048	1	2018-01-08	1957	60	3	D	1	1	0	0	0	0	0	0	1	1	0	0	0	0	0
30049	1	2018-01-09	1980	37	1	B	1	0	0	0	1	0	0	0	1	1	0	0	0	1	1
30050	1	2018-01-09	1982	35	1	C	-96	1	0	0	0	0	0	0	0	1	0	0	0	0	0
30051	1	2018-01-09	1973	44	2	D	1	0	0	0	1	0	0	0	0	-99	-99	-99	-99	0	0
30052	1	2018-01-10	1984	33	1	A	1	1	0	0	0	0	0	0	1	1	0	0	0	0	0
30053	1	2018-01-10	1980	37	1	B	1	1	0	0	0	0	0	0	0	0	0	0	1	0	0
30054	1	2018-01-10	1959	58	3	B	0	1	0	0	1	0	0	0	1	1	0	0	0	1	1
30055	1	2018-01-10	1966	51	3	A	0	1	0	0	0	0	0	0	1	1	0	0	0	0	0
30056	1	2018-01-10	1956	61	3	C	1	1	0	0	0	0	0	0	0	1	0	0	0	0	0
30057	1	2018-01-10	1947	71	3	C	1	1	0	0	0	0	0	0	0	1	0	0	0	0	0
30058	1	2018-01-11	1980	37	1	A	1	1	0	0	0	0	0	0	0	0	0	0	1	0	0
30059	1	2018-01-11	1944	73	3	B	1	1	0	0	0	0	0	0	1	1	0	0	0	0	0
30060	1	2018-01-12	1970	47	2	C	1	1	0	0	0	0	0	0	1	1	0	0	0	0	0
30061	1	2018-01-12	1980	37	1	B	1	1	0	0	0	0	0	-99	0	1	0	0	0	0	0
30062	1	2018-01-12	1975	42	2	D	1	0	0	0	1	0	0	0	1	1	0	0	0	0	0
30063	1	2018-01-12	1972	45	2	C	1	1	0	0	0	0	0	0	0	1	0	0	0	1	3
30064	1	2018-01-12	1969	48	2	C	1	0	0	0	0	0	1	0	0	1	0	0	0	1	1
30065	1	2018-01-12	1983	34	1	A	1	1	0	0	0	0	0	0	0	1	0	0	0	0	0
30066	1	2018-01-12	1970	47	2	B	1	0	0	0	1	0	0	0	0	1	0	0	0	0	0
30067	1	2018-01-12	1977	40	2	D	0	1	0	0	0	0	0	0	1	1	0	0	0	0	0
30068	1	2018-01-12	1983	34	1	C	0	0	0	0	1	0	0	0	1	1	0	0	0	0	0
30069	1	2018-01-12	1985	32	1	A	0	1	0	0	0	0	0	0	0	1	0	0	0	1	3
30070	1	2018-01-12	1973	44	2	E	1	0	0	0	1	1	0	0	0	1	0	0	0	0	0
30071	1	2018-01-15	1972	45	2	C	1	1	0	0	1	0	0	0	1	0	0	0	1	0	0
30072	1	2018-01-15	1978	39	1	D	0	1	0	0	1	0	0	0	1	1	0	0	0	1	3
30074	1	2018-01-15	1957	60	3	-98	0	1	0	0	1	0	0	0	1	1	0	0	0	0	0
30075	1	2018-01-17	1985	32	1	D	1	1	0	0	0	0	0	0	1	1	0	0	0	0	0
30076	1	2018-01-17	1972	45	2	D	1	1	0	0	0	0	0	0	1	1	0	0	0	0	0
30077	1	2018-01-17	1958	59	3	C	1	1	0	0	1	0	0	0	1	0	0	0	1	0	0
30078	1	2018-01-17	1962	55	3	B	1	1	0	0	0	0	0	0	0	1	0	0	0	0	0
30079	1	2018-01-18	1984	33	1	B	0	1	0	0	1	0	0	0	1	1	0	0	0	0	0
30081	1	2018-01-18	1972	45	2	C	1	1	0	0	0	0	0	0	1	1	0	0	0	1	3
30082	1	2018-01-18	1984	33	1	A	1	1	0	0	0	0	0	1	1	1	0	0	0	0	0
30083	1	2018-01-19	1978	39	1	B	0	1	0	0	0	0	0	0	1	1	0	0	0	1	3
30084	1	2018-01-19	1964	53	3	B	1	1	0	0	0	0	0	0	0	1	0	0	0	1	3
30085	1	2018-01-19	1970	47	2	-99	-99	1	0	0	0	0	0	0	1	1	0	0	0	0	0
30086	1	2018-01-19	1958	59	3	B	1	1	0	0	0	0	0	0	1	1	0	0	0	1	3
30087	1	2018-01-19	1972	45	2	E	1	0	0	0	1	0	0	0	1	0	0	0	1	0	0
30088	1	2018-01-22	1973	44	2	B	1	0	0	0	1	0	0	0	0	1	0	0	0	0	0
30089	1	2018-01-23	1987	30	1	B	1	0	0	0	1	0	0	0	0	1	0	0	0	0	0
30090	1	2018-01-23	1969	48	2	D	1	0	0	0	1	0	0	0	0	1	0	0	0	0	0
30091	1	2018-01-23	1948	69	3	E	-99	1	0	0	0	0	0	0	0	1	0	0	0	0	0
30092	1	2018-01-23	1978	39	1	F	1	1	0	0	0	0	0	0	0	1	0	0	0	0	0
30093	1	2018-01-25	1985	32	1	D	1	0	0	0	1	0	0	0	1	1	0	0	0	0	0
30094	1	2018-01-25	1979	38	1	B	-99	1	0	0	0	0	0	0	0	1	0	0	0	0	0
30095	1	2018-01-25	1971	47	2	B	1	0	0	0	1	0	0	0	0	1	0	0	0	0	0
30096	1	2018-01-25	1985	32	1	A	1	0	0	0	1	0	0	0	0	1	0	0	0	0	0
30097	1	2018-01-25	1973	44	2	C	1	1	0	0	0	0	0	1	0	0	0	0	1	0	0
30098	1	2018-02-25	1986	31	1	E	1	1	0	0	0	0	0	-99	0	1	0	0	0	1	3
30099	1	2018-01-26	1948	69	3	D	1	1	0	0	1	0	0	0	0	1	0	0	0	0	0
30100	1	2018-01-26	1944	73	3	C	1	0	0	0	1	0	0	0	0	1	0	0	0	0	0
30101	1	2018-01-26	1963	54	3	C	1	1	0	0	0	0	0	0	1	-99	-99	-99	-99	0	0
30102	1	2018-01-26	1976	41	2	E	1	1	0	0	0	0	0	0	1	1	0	0	0	0	0
30103	1	2018-02-26	1966	51	3	D	1	1	0	0	0	0	0	0	1	1	0	0	0	0	0
30104	1	2018-01-26	1973	44	2	B	1	1	0	0	0	0	0	0	0	1	0	0	0	0	0
30105	1	2018-01-26	1981	36	1	B	1	1	0	0	1	0	0	0	0	1	0	0	0	0	0
30106	1	2018-01-29	1970	47	2	D	1	1	0	0	0	0	0	0	1	0	0	0	1	0	0
30107	1	2018-01-29	1954	63	3	B	0	1	0	0	0	0	0	0	1	1	0	0	0	0	0
30108	1	2018-01-29	1978	39	1	B	1	1	0	0	0	0	0	0	1	1	0	0	0	1	3
30110	1	2018-01-29	1987	30	1	B	0	0	0	0	1	0	1	1	1	0	0	0	1	0	0
30111	1	2018-01-30	1964	53	3	E	1	1	0	0	1	0	0	0	0	1	0	0	0	0	0
30112	1	2018-01-31	1971	46	2	E	1	0	0	0	1	0	0	0	1	1	0	0	0	0	0
30113	1	2018-01-31	1965	52	3	C	1	1	0	0	0	0	0	0	1	1	0	0	0	0	0
30114	1	2018-01-31	1966	51	3	C	1	1	0	0	0	0	0	0	0	1	0	0	0	0	0
30115	1	2018-01-31	1975	42	2	A	1	1	0	0	1	0	0	0	1	0	0	0	1	0	0
30116	1	2018-02-01	1986	31	1	G	1	1	0	0	1	0	1	0	1	1	0	0	0	0	0
30117	1	2018-02-02	1980	37	1	D	0	1	0	0	1	0	0	0	0	1	0	0	0	0	0
30118	1	2018-02-02	1942	75	3	D	-99	1	0	0	0	0	0	0	0	1	0	0	0	0	0
30119	1	2018-02-02	1970	47	2	B	0	1	0	0	0	0	0	0	1	1	0	0	0	1	3
30121	1	2018-02-05	1947	70	3	C	0	1	0	0	0	0	0	-99	1	1	0	0	0	0	0
30122	1	2018-02-05	1971	46	2	-99	-99	1	0	0	0	0	0	0	0	1	0	0	0	0	0
30123	1	2018-02-05	1984	33	1	D	1	1	0	0	1	0	0	0	0	1	0	0	0	0	0
30124	1	2018-02-05	1979	38	1	D	1	0	0	0	0	0	1	0	0	1	0	0	0	0	0
30125	1	2018-02-05	1975	42	2	E	1	1	0	0	0	0	0	1	1	1	0	0	0	0	0
30126	1	2018-02-06	1987	30	1	-99	-99	1	0	0	0	0	0	0	0	1	0	0	0	0	0
30127	1	2018-02-06	1977	40	2	A	1	0	0	0	1	0	0	1	0	1	0	0	0	0	0
30128	1	2018-02-06	1979	38	1	-99	-99	-99	-99	-99	-99	-99	-99	0	1	1	0	0	0	0	0
30130	1	2018-02-07	1987	31	1	C	1	0	0	0	1	0	0	0	0	1	0	0	0	0	0
30131	1	2018-02-07	1965	52	3	E	0	1	0	0	1	0	0	0	0	1	0	0	0	0	0
30132	1	2018-02-07	-99	64	3	-99		0	0	0	0	0	0	-99	-99	0	0	0	0	1	3
30133	1	2018-02-08	1958	59	3	F	1	1	0	0	1	0	0	0	1	1	0	0	0	1	1
30135	1	2018-02-08	1987	30	1	D	1	0	0	0	1	0	0	0	0	1	0	0	0	0	0
30136	1	2018-02-08	1951	66	3	D	1	1	0	0	0	0	0	0	0	1	0	0	0	0	0
30137	1	2018-02-08	1971	46	2	A	1	1	0	0	0	0	0	0	0	0	1	0	0	0	0
30138	1	2018-02-12	1960	57	3	B	1	1	0	0	1	0	0	0	0	0	0	0	1	0	0
30139	1	2018-02-12	1972	45	2	D	1	1	0	0	1	0	0	1	1	1	0	0	0	0	0
30140	1	2018-02-12	1987	30	1	E	1	1	0	0	1	0	0	0	0	1	0	0	0	0	0
30141	1	2018-02-13	1977	40	2	D	1	1	0	0	0	0	0	0	1	1	0	0	0	0	0
30142	1	2018-02-14	1965	53	3	C	1	1	0	0	0	0	0	1	1	1	0	0	0	0	0
30143	1	2018-02-14	1946	71	3	D	1	0	0	0	1	0	0	0	0	1	0	0	0	0	0
30144	1	2018-02-15	1964	53	3	C	1	1	0	0	0	0	1	0	0	1	0	0	0	1	1
30145	1	2018-02-16	1969	48	2	D	1	1	0	0	0	0	0	0	0	1	0	0	0	0	0
30146	1	2018-02-16	1981	36	1	A	1	1	0	0	0	0	0	0	1	1	0	0	0	0	0
30147	1	2018-02-16	1943	74	3	B	-99	0	0	0	1	0	0	0	0	1	0	0	0	0	0
30148	1	2018-02-16	1957	60	3	B	1	0	0	1	0	0	0	0	0	1	0	0	0	0	0
30149	1	2018-02-19	1969	48	2	E	1	1	0	0	0	0	0	0	0	1	0	0	0	1	3
30150	1	2018-02-19	1970	47	2	D	0	1	0	0	0	0	0	0	0	1	0	0	0	0	0
30151	1	2018-02-19	1983	34	1	C	1	1	0	0	0	0	0	0	0	1	0	0	0	0	0
30152	1	2018-02-19	1980	37	1	C	1	0	0	0	0	0	1	0	1	1	0	0	0	0	0
30153	1	2018-02-19	1943	74	3	B	1	1	0	0	0	0	0	0	0	1	0	0	0	1	2
30154	1	2018-02-19	1965	52	3	E	1	1	0	0	0	0	0	0	0	1	0	0	0	0	0
30155	1	2018-02-19	1958	59	3	F	1	1	0	0	0	0	0	0	0	1	0	0	0	0	0
30156	1	2018-02-19	1975	42	2	B	1	1	0	0	0	0	0	0	0	1	0	0	0	0	0
30157	1	2018-02-20	1983	34	1	-99	-99	-99	-99	-99	-99	-99	-99	1	1	1	0	0	0	0	0
30159	1	2018-02-20	1981	37	1	-99	-99	1	0	0	0	0	0	0	0	1	0	0	0	0	0
30160	1	2018-02-21	1981	36	1	E	1	1	0	0	1	0	0	1	1	1	0	0	0	1	1
30161	1	2018-02-21	1971	46	2	B	-99	0	0	0	1	0	0	0	1	1	0	0	0	0	0
30162	1	2018-02-21	1958	59	3	G	0	1	0	0	0	0	0	0	1	0	0	0	1	1	1
30163	1	2018-02-21	1969	49	2	D	-98	1	0	0	1	0	0	0	0	1	0	0	0	0	0
30164	1	2018-02-21	1955	62	3	D	-99	1	0	0	0	0	0	0	1	0	0	0	1	0	0
30166	1	2018-02-22	1968	49	2	A	1	0	1	0	0	0	0	0	1	1	0	0	0	1	1
30168	1	2018-02-23	1969	48	2	B	1	1	0	0	0	0	0	0	0	0	0	0	1	0	0
30169	1	2018-02-23	1976	41	2	D	1	1	0	0	0	1	0	1	1	1	0	0	0	0	0
30170	1	2018-02-23	1974	43	2	C	1	1	0	0	0	0	0	0	-96	1	0	0	0	0	0
30171	1	2018-02-23	1965	52	3	C	1	1	0	0	0	0	0	0	0	1	0	0	0	0	0
30172	1	2018-02-23	1972	45	2	D	1	1	0	0	1	0	0	0	1	1	0	0	0	0	0
30173	1	2018-02-23	1970	47	2	D	1	1	0	0	0	0	0	0	1	0	1	0	0	0	0
30174	1	2018-02-23	1969	48	2	C	1	1	0	0	0	0	0	0	1	1	0	0	0	0	0
30175	1	2018-02-26	1974	43	2	A	1	1	0	0	0	0	0	0	1	0	0	0	1	0	0
30176	1	2018-02-26	1978	40	2	D	1	1	0	0	0	0	0	0	1	1	0	0	0	1	3
30177	1	2018-02-26	1970	47	2	A	1	1	0	0	0	0	0	0	1	1	0	0	0	0	0
30178	1	2018-02-26	1977	40	2	B	1	1	0	0	0	0	0	0	1	1	0	0	0	0	0
30179	1	2018-02-27	1978	39	1	B	-99	1	0	0	0	0	0	0	0	1	0	0	0	0	0
30180	1	2018-02-27	1968	49	2	C	0	0	0	0	1	0	0	0	0	1	0	0	0	0	0
30181	1	2018-02-27	1978	39	1	B	1	0	0	0	1	0	0	0	0	1	0	0	0	0	0
30182	1	2018-02-27	1963	54	3	B	1	1	0	0	1	0	0	0	1	1	0	0	0	0	0
30183	1	2018-02-28	1968	50	3	B	-99	1	0	0	1	0	0	0	0	1	0	0	0	0	0
30184	1	2018-02-28	1961	56	3	D	1	1	0	0	1	0	0	1	0	1	0	1	0	0	0
30186	1	2018-02-28	1950	67	3	B	0	-99	-99	-99	-99	-99	-99	1	1	1	0	0	0	0	0
30187	1	02-Mar-2018	1966	51	3	D	1	1	0	0	0	0	0	0	0	1	0	0	0	1	1
30188	1	02-Mar-2018	1977	40	2	E	1	1	0	0	1	0	0	0	1	1	0	0	0	0	0
30189	1	02-Mar-2018	1957	60	3	G	1	0	0	0	1	0	0	0	0	1	0	0	0	0	0
30191	1	05-Mar-2018	1978	39	1	D	1	1	0	0	1	0	0	0	1	1	0	0	0	1	1
30192	1	05-Mar-2018	1979	38	1	A	1	1	0	0	1	0	0	0	0	1	0	0	0	1	3
30193	1	06-Mar-2018	1986	31	1	D	0	1	0	0	0	0	0	0	0	1	0	0	0	0	0
30194	1	06-Mar-2018	1956	61	3	C	1	1	0	0	0	0	0	0	0	1	0	0	0	0	0
30195	1	06-Mar-2018	1977	40	2	D	1	0	0	0	1	0	0	0	0	1	0	0	0	0	0
30196	1	07-Mar-2018	1967	51	3	C	1	1	0	0	0	0	0	0	0	1	0	0	0	0	0
30197	1	08-Mar-2018	1984	33	1	D	1	1	0	0	1	0	0	0	1	1	0	0	0	0	0
30198	1	08-Mar-2018	1982	35	1	B	1	0	1	0	0	0	0	1	1	1	0	0	0	0	0
30199	1	08-Mar-2018	1959	58	3	C	1	1	0	0	0	0	0	0	1	1	0	0	0	0	0
30200	1	08-Mar-2018	1971	46	2	B	1	1	0	0	1	0	0	0	1	1	0	0	0	0	0
30201	1	09-Mar-2018	1980	38	1	A	1	1	0	0	1	0	0	1	1	1	0	0	0	0	0
30202	1	09-Mar-2018	1971	47	2	B	1	1	0	0	0	0	0	0	1	1	0	0	0	0	0
30203	1	09-Mar-2018	1939	79	4	A	-99	0	0	1	0	0	0	-99	0	1	0	0	0	0	0
30204	1	09-Mar-2018	1939	78	4	D	1	1	0	0	0	0	0	0	0	1	0	0	0	1	1
30205	1	12-Mar-2018	1974	43	2	AA	1	1	0	0	0	0	0	1	0	0	0	0	1	0	0
30206	1	12-Mar-2018	1977	41	2	B	1	1	0	0	0	0	0	0	0	1	0	0	0	0	0
30207	1	13-Mar-2018	1969	49	2	A	1	1	0	0	0	0	0	1	-99	0	0	0	1	0	0
30208	1	13-Mar-2018	1962	55	3	A	0	1	0	0	0	0	0	0	0	1	0	0	0	0	0
30209	1	13-Mar-2018	1971	46	2	-99	-99	-99	-99	-99	-99	-99	-99	-99	1	1	0	0	0	1	3
30210	1	13-Mar-2018	1980	38	1	A	0	1	0	0	0	0	0	0	0	1	0	0	0	1	1
30211	1	14-Mar-2018	1979	38	1	A	1	1	0	0	1	0	0	0	0	1	0	0	0	0	0
30212	1	14-Mar-2018	1978	39	1	A	1	1	0	0	1	0	0	1	0	0	1	0	0	0	0
30213	1	14-Mar-2018	1964	54	3	C	1	0	1	0	0	0	0	0	0	1	0	0	0	0	0
30214	1	14-Mar-2018	1953	64	3	B	1	0	0	1	0	0	0	0	0	1	0	0	0	0	0
30215	1	14-Mar-2018	1973	44	2	C	1	1	0	0	1	0	0	0	1	1	0	0	0	0	0
30216	1	14-Mar-2018	1971	46	2	-99	-99	-99	-99	-99	-99	-99	-99	0	1	1	0	0	0	0	0
30217	1	14-Mar-2018	1986	32	1	B	1	1	0	0	1	0	0	1	1	1	0	0	0	0	0
30218	1	15-Mar-2018	1954	64	3	-99	1	1	0	0	0	0	0	0	1	1	0	0	0	0	0
30219	1	15-Mar-2018	1974	43	2	C	-99	0	0	0	1	0	0	0	0	1	0	0	0	0	0
30220	1	16-Mar-2018	1933	84	4	B	-96	0	0	0	0	0	1	0	0	1	0	0	0	0	0
30221	1	16-Mar-2018	1985	32	1	E	1	1	0	0	0	0	0	0	0	1	0	0	0	0	0
30222	1	16-Mar-2018	1959	59	3	D	1	1	0	0	0	0	0	0	0	1	0	0	0	0	0
30223	1	16-Mar-2018	1967	50	3	C	1	1	0	0	0	0	0	0	0	1	0	0	0	0	0
30224	1	19-Mar-2018	1947	70	3	C	1	1	0	0	1	0	0	0	0	-99	-99	-99	-99	0	0
30225	1	19-Mar-2018	1974	43	2	C	1	1	0	0	0	0	0	-99	1	0	1	1	0	0	0
30226	1	20-Mar-2018	1981	36	1	E	1	1	0	0	0	0	0	0	0	1	0	0	0	0	0
30227	1	20-Mar-2018	1975	42	2	C	1	1	0	0	0	0	0	0	0	1	0	0	0	0	0
30228	1	20-Mar-2018	1969	49	2	C	1	1	0	0	1	0	0	0	0	1	0	0	0	0	0
30229	1	21-Mar-2018	1978	40	2	B	1	1	0	0	0	0	0	0	1	1	0	0	0	0	0
30230	1	21-Mar-2018	1972	45	2	B	1	1	0	0	0	0	0	0	1	1	0	0	0	0	0
30231	1	21-Mar-2018	1962	55	3	A	1	1	0	0	1	0	0	0	-99	1	0	0	0	0	0
30232	1	22-Mar-2018	1978	39	1	G	1	0	0	0	1	0	0	0	1	1	0	0	0	0	0
30233	1	22-Mar-2018	1986	31	1	D	-99	1	0	0	1	0	0	0	1	1	0	0	0	0	0
30234	1	22-Mar-2018	1973	44	2	F	1	1	0	0	0	0	0	0	-99	-99	-99	-99	-99	0	0
30235	1	22-Mar-2018	1977	40	2	E	1	0	0	0	1	0	0	0	1	0	0	0	1	0	0
30236	1	22-Mar-2018	1978	39	1	B	1	0	0	0	1	0	0	0	1	1	0	0	0	0	0
30237	1	22-Mar-2018	1981	36	1	-99	-99	0	0	0	1	0	0	0	0	1	0	0	0	0	0
30238	1	23-Mar-2018	1976	41	2	B	1	1	0	0	1	0	0	0	0	1	0	0	0	0	0
30240	1	23-Mar-2018	1970	47	2	A	1	1	0	0	1	0	0	0	0	1	0	0	0	1	3
30241	1	23-Mar-2018	1950	67	3	C	1	1	0	0	0	0	0	-99	0	1	0	0	0	0	0
30242	1	26-Mar-2018	1985	32	1	B	1	1	0	0	0	0	0	0	0	1	0	0	0	1	3
30243	1	26-Mar-2018	1981	36	1	D	1	1	0	0	0	1	0	0	0	1	0	0	0	0	0
30244	1	26-Mar-2018	1972	45	2	C	1	1	0	0	0	0	0	0	0	1	0	0	0	1	3
30245	1	26-Mar-2018	1960	57	3	-99	-99	-99	-99	-99	-99	-99	-99	0	-99	-99	-99	-99	-99	0	0
30247	1	27-Mar-2018	1980	37	1	A	1	1	0	0	0	0	0	0	0	1	0	0	0	0	0
30248	1	27-Mar-2018	1934	83	4	-99	-99	-99	-99	-99	-99	-99	-99	0	0	1	0	0	0	0	0
30249	1	27-Mar-2018	1979	38	1	B	1	1	0	0	1	0	0	0	0	1	0	0	0	0	0
30250	1	28-Mar-2018	1972	45	2	D	1	1	0	0	0	0	0	0	0	1	0	0	0	0	0
30251	1	28-Mar-2018	1986	31	1	B	1	1	0	0	0	0	0	0	1	1	0	0	0	0	0
30252	1	28-Mar-2018	-99	40	2	-99	-99	0	0	0	0	0	0	-99	-99	0	0	0	0	1	3
30253	1	28-Mar-2018	1986	32	1	B	1	1	0	0	0	0	0	1	1	1	0	0	0	1	3
30254	1	29-Mar-2018	1988	30	1	B	1	0	0	0	0	0	1	0	1	1	0	0	0	0	0
30255	1	29-Mar-2018	1953	64	3	B	-99	1	0	0	0	0	0	0	1	1	0	0	0	0	0
30256	1	29-Mar-2018	1974	43	2	C	1	1	0	0	0	0	0	0	1	1	0	0	0	0	0
30257	1	30-Mar-2018	1986	32	1	D	1	0	0	0	1	0	0	0	1	1	0	0	0	1	1
30258	1	30-Mar-2018	1972	45	2	E	0	0	0	0	1	0	0	0	0	1	0	0	0	0	0
30259	1	30-Mar-2018	1978	39	1	D	-99	1	0	0	0	0	0	0	0	1	0	0	0	1	3
30260	1	30-Mar-2018	1980	37	1	D	1	1	0	0	0	0	0	1	0	1	0	0	0	0	0
30261	1	2018-04-03	1966	51	3	F	1	1	0	0	0	0	0	0	1	0	0	0	1	0	0
30262	1	2018-04-04	1988	30	1	C	1	1	0	0	1	0	0	0	1	1	0	0	0	0	0
30263	1	2018-04-04	-99	51	3	-99	-99	0	0	0	0	0	0	-99	-99	0	0	0	0	1	3
30264	1	2018-04-05	1977	40	2	C	1	1	0	0	0	0	0	0	1	1	0	0	0	0	0
30266	1	2018-04-05	1982	35	1	B	0	1	0	0	0	0	0	0	1	1	0	0	0	0	0
30267	1	2018-04-05	1983	34	1	C	0	1	0	0	0	0	0	0	0	1	0	0	0	0	0
30268	1	2018-04-06	1981	36	1	C	0	1	0	0	0	0	0	0	1	1	0	0	0	1	3
30269	1	2018-04-06	1969	48	2	C	0	1	0	0	0	0	0	0	1	1	0	0	0	0	0
30270	1	2018-04-09	1984	44	2	D	0	1	0	0	0	0	0	0	0	0	0	0	1	1	3
30271	1	2018-04-09	1984	33	1	D	1	1	0	0	0	0	0	0	0	0	0	0	1	1	1
30272	1	2018-04-10	1969	48	2	F	0	1	0	0	1	0	0	0	0	1	0	0	0	0	0
30273	1	2018-04-10	1984	33	1	C	0	1	0	0	0	0	0	1	1	1	0	0	0	0	0
30274	1	2018-04-10	1987	30	1	D	0	1	0	0	1	0	0	0	0	1	0	0	0	0	0
30275	1	2018-04-10	1963	55	3	C	1	1	0	0	0	0	0	0	1	1	0	0	0	0	0
30276	1	2018-04-10	1979	38	1	C	1	1	0	0	0	0	0	0	0	1	0	0	0	0	0
30277	1	2018-04-12	1975	42	2	B	1	1	0	0	0	0	0	0	0	1	0	0	0	0	0
30278	1	2018-04-13	1969	48	2	B	1	0	0	0	1	0	0	0	0	1	0	0	0	0	0
30279	1	2018-04-13	1984	33	1	C	0	1	0	0	0	0	0	0	0	1	0	0	0	0	0
30280	1	2018-04-13	1970	48	2	F	1	1	0	0	0	0	0	0	1	1	0	0	0	0	0
30281	1	2018-04-13	1971	46	2	C	1	0	0	0	1	0	0	0	1	1	0	0	0	0	0
30282	1	2018-04-13	1976	41	2	A	0	1	0	0	0	0	0	0	1	1	0	0	0	1	1
30283	1	2018-04-13	1970	47	2	C	1	1	0	0	0	0	0	0	0	1	0	0	0	0	0
30284	1	2018-04-16	1975	42	2	B	1	1	0	0	0	0	0	1	1	1	0	0	0	0	0
30285	1	2018-04-16	1976	42	2	A	1	1	0	0	0	0	0	0	0	1	0	0	0	0	0
30286	1	2018-04-17	1979	39	1	-98	-98	1	0	0	0	0	0	0	0	1	0	0	0	0	0
30287	1	2018-04-17	1969	48	2	-98	-98	0	0	0	1	0	0	0	1	1	0	0	0	0	0
30288	1	2018-04-17	1976	42	2	B	1	1	0	0	0	0	0	0	0	0	0	1	0	0	0
30289	1	2018-04-18	1964	54	3	B	1	1	0	0	0	0	0	0	1	1	0	0	0	0	0
30290	1	2018-04-18	1987	31	1	C	1	1	0	0	1	0	0	0	0	1	0	0	0	0	0
30291	1	2018-04-19	1979	39	1	C	0	1	0	0	0	0	0	0	1	1	0	0	0	0	0
30292	1	2018-04-19	1952	66	3	C	1	0	0	1	0	0	0	0	1	1	0	0	0	0	0
30293	1	2018-04-19	1972	45	2	B	1	1	0	0	0	0	0	0	0	1	0	0	0	0	0
30294	1	2018-04-19	1965	52	3	F	1	1	0	0	0	0	0	0	1	0	0	1	0	0	0
30295	1	2018-04-20	1969	48	2	C	0	1	0	0	0	0	0	0	0	1	0	0	0	1	3
30296	1	2018-04-23	1927	90	4	-98	-99	1	0	0	0	0	0	-99	-99	-99	-99	-99	-99	1	1
30298	1	2018-04-23	1973	44	2	D	1	1	0	0	0	0	0	0	0	0	0	1	0	0	0
30299	1	2018-04-23	1961	56	3	F	1	1	0	0	0	0	0	0	1	1	0	0	0	0	0
30300	1	2018-04-24	1979	38	1	C	0	1	0	0	1	0	0	0	1	1	0	0	0	0	0
30302	1	2018-04-24	1981	36	1	B	1	1	0	0	1	0	0	1	1	1	0	0	0	0	0
30303	1	2018-04-25	1974	43	2	C	1	0	0	0	1	0	0	0	0	1	0	1	0	0	0
30304	1	2018-04-25	1984	33	1	B	1	1	0	0	1	0	1	0	0	1	0	0	0	0	0
30305	1	2018-04-25	1972	46	2	A	1	1	0	0	0	0	0	0	0	1	0	0	0	0	0
30306	1	2018-04-26	1966	51	3	E	1	1	0	0	0	0	0	0	1	1	0	0	0	0	0
30307	1	2018-04-26	1965	52	3	D	1	0	0	0	1	0	0	0	0	1	0	0	0	0	0
30308	1	2018-04-26	1984	34	1	C	1	1	0	0	0	0	0	0	0	1	0	0	0	0	0
30309	1	2018-04-30	1968	49	2	E	1	1	0	0	0	0	0	0	1	1	0	0	0	0	0
30310	1	2018-04-30	1975	60	3	D	0	1	0	0	0	0	0	0	1	1	0	0	0	0	0
30311	1	2018-04-30	1986	31	1	A	1	0	0	0	1	0	0	0	1	1	0	0	0	0	0
30312	1	2018-04-30	1968	50	3	D	0	1	0	0	0	0	0	1	1	1	0	0	0	0	0
30313	1	01-May-2018	1972	46	2	-99	1	1	0	0	0	0	1	0	0	1	0	0	0	1	1
30314	1	01-May-2018	1978	39	1	D	1	1	0	0	0	0	0	0	0	1	0	0	0	0	0
30315	1	02-May-2018	1976	41	2	A	1	1	0	0	0	0	0	0	1	1	0	0	0	0	0
30316	1	02-May-2018	1976	41	2	B	1	1	0	0	0	0	0	0	1	1	0	0	0	1	1
30317	1	03-May-2018	1984	34	1	C	1	1	0	0	0	0	0	0	1	1	0	0	0	0	0
30318	1	03-May-2018	1979	39	1	D	1	1	0	0	0	0	0	0	1	1	0	0	0	0	0
30319	1	03-May-2018	1988	30	1	D	1	1	0	0	0	0	0	0	1	0	1	0	0	0	0
30320	1	03-May-2018	1976	41	2	C	1	1	0	0	0	0	0	0	1	1	0	0	0	1	2
30321	1	04-May-2018	1971	46	2	C	1	0	0	0	1	0	0	0	0	1	0	0	0	0	0
30322	1	07-May-2018	1974	44	2	F	1	0	0	0	1	0	0	0	1	1	0	0	0	0	0
30323	1	07-May-2018	1978	39	1	D	1	1	0	0	0	0	0	0	0	1	0	0	0	0	0
30324	1	07-May-2018	1972	45	2	C	0	1	0	0	0	0	0	0	0	1	0	0	0	0	0
30325	1	07-May-2018	1977	41	2	D	1	1	0	0	0	0	0	0	1	0	0	0	1	0	0
30326	1	07-May-2018	1979	39	1	C	1	1	0	0	1	0	0	0	0	1	0	0	0	0	0
30327	1	07-May-2018	1947	70	3	D	1	0	0	0	0	0	1	0	1	1	0	0	0	0	0
30328	1	08-May-2018	1966	51	3	D	0	1	0	0	0	0	0	0	-98	1	0	0	0	0	0
30329	1	08-May-2018	1978	39	1	G	0	1	0	0	0	0	0	0	1	0	0	0	1	0	0
30330	1	08-May-2018	1971	47	2	C	1	1	0	0	0	0	0	0	0	0	0	0	1	0	0
30331	1	08-May-2018	1966	52	3	C	1	1	0	0	1	0	0	0	0	1	0	0	0	0	0
30332	1	09-May-2018	1974	43	2	A	1	0	0	0	1	0	0	0	0	1	0	0	0	0	0
30333	1	09-May-2018	1982	35	1	A	1	1	0	0	1	0	0	0	0	0	0	0	1	0	0
30334	1	09-May-2018	1971	47	2	A	1	1	0	0	0	0	0	1	1	1	0	0	0	0	0
30335	1	09-May-2018	1979	39	1	E	1	1	0	0	1	0	0	0	1	1	0	0	0	0	0
30336	1	11-May-2018	1987	31	1	D	1	1	0	0	0	0	0	0	0	0	0	0	1	1	3
30337	1	11-May-2018	1980	37	1	C	1	1	0	0	0	0	0	0	1	1	0	0	0	0	0
30338	1	11-May-2018	1987	34	1	E	-99	-99	-99	-99	-99	-99	-99	0	1	1	0	0	0	0	0
30339	1	11-May-2018	1950	67	3	G	1	1	0	0	0	0	0	0	0	1	0	0	0	0	0
30340	1	14-May-2018	1975	43	2	D	0	1	0	0	0	0	0	0	0	1	0	0	0	0	0
30341	1	14-May-2018	1969	48	2	A	1	1	0	0	0	0	0	0	0	0	0	0	1	0	0
30342	1	14-May-2018	1973	44	2	D	1	1	0	0	0	0	0	0	1	1	0	0	0	0	0
30343	1	14-May-2018	1983	35	1	B	0	1	0	0	1	0	0	0	1	1	0	0	0	0	0
30344	1	14-May-2018	1976	41	2	A	0	1	0	0	0	0	0	0	1	0	1	0	0	0	0
30345	1	15-May-2018	1964	53	3	D	1	1	0	0	0	0	0	0	1	1	0	0	0	0	0
30346	1	15-May-2018	1970	47	2	B	1	1	0	0	1	0	0	0	1	1	0	0	0	0	0
30347	1	15-May-2018	1987	39	1	B	1	1	0	0	0	0	0	0	1	1	0	0	0	0	0
30348	1	15-May-2018	1976	50	3	B	1	1	0	0	0	0	0	0	0	1	0	0	0	0	0
30349	1	16-May-2018	1960	57	3	C	1	1	0	0	0	0	0	0	1	1	0	0	0	0	0
30350	1	17-May-2018	1986	32	1	D	1	1	0	0	1	0	0	0	0	1	0	0	0	0	0
30351	1	17-May-2018	1955	62	3	D	1	1	0	0	0	0	0	0	-98	1	0	0	0	1	1
30352	1	17-May-2018	1981	37	1	B	1	0	0	0	1	0	1	0	1	1	0	0	0	0	0
30353	1	18-May-2018	1986	31	1	B	1	1	0	0	0	0	0	0	1	0	0	1	1	0	0
30354	1	18-May-2018	1978	39	1	C	1	1	0	0	0	0	0	0	1	1	0	0	0	0	0
30355	1	18-May-2018	1977	41	2	A	0	0	0	0	1	0	0	0	1	1	0	0	0	0	0
30356	1	18-May-2018	1966	51	3	D	1	0	1	0	0	1	0	0	1	1	0	0	0	0	0
30357	1	22-May-2018	1983	35	1	C	0	1	0	0	1	0	0	0	0	1	0	0	0	0	0
30358	1	22-May-2018	1982	36	1	B	0	1	0	0	0	0	0	1	1	1	0	0	0	0	0
30359	1	22-May-2018	1972	45	2	C	1	1	0	0	0	0	0	0	0	1	0	0	0	1	3
30360	1	22-May-2018	1968	49	2	B	1	1	0	0	0	0	0	0	1	1	0	0	0	1	3
30361	1	22-May-2018	1984	33	1	B	1	0	0	0	1	0	0	0	1	1	0	0	0	0	0
30362	1	22-May-2018	1980	37	1	C	1	1	0	0	1	0	0	0	0	1	0	0	0	0	0
30363	1	22-May-2018	1979	38	1	-98	-98	0	1	0	0	0	0	1	1	1	0	0	0	0	0
30364	1	23-May-2018	1974	43	2	C	1	1	0	0	1	0	0	0	0	1	0	0	0	0	0
30365	1	23-May-2018	1980	38	1	B	1	1	0	0	0	0	0	0	0	1	0	0	0	0	0
30366	1	23-May-2018	1969	49	2	C	1	1	0	0	0	0	0	0	1	0	0	0	1	0	0
30368	1	23-May-2018	1963	55	3	B	-98	1	0	0	0	0	0	0	-98	-98	-98	-98	-98	0	0
30369	1	23-May-2018	1961	57	3	D	1	1	0	0	0	0	0	0	0	1	0	0	0	0	0
30370	1	24-May-2018	1948	70	3	D	1	1	0	0	0	0	0	0	0	1	0	0	0	0	0
30371	1	24-May-2018	1982	36	1	E	-98	1	0	0	0	0	0	0	0	1	0	0	0	0	0
30372	1	24-May-2018	1981	36	1	A	1	1	0	0	0	0	0	0	1	1	0	0	0	0	0
30373	1	25-May-2018	1976	41	2	C	1	0	0	0	1	0	0	1	1	1	0	0	0	0	0
30374	1	28-May-2018	1976	42	2	D	0	0	1	0	0	0	0	0	1	1	0	0	0	0	0
30375	1	28-May-2018	1980	37	1	B	0	0	0	0	1	0	0	0	1	1	0	0	0	0	0
30376	1	28-May-2018	1947	71	3	C	1	1	0	0	0	0	0	0	1	1	0	0	0	0	0
30377	1	28-May-2018	1959	59	3	D	1	1	0	0	0	0	0	0	1	1	0	0	0	0	0
30378	1	31-May-2018	1977	41	2	C	1	1	0	0	0	0	0	0	0	1	0	0	0	0	0
30379	1	28-May-2018	1981	36	1	C	1	0	0	0	1	0	0	1	1	1	0	0	0	0	0
30380	1	29-May-2018	1977	41	2	B	1	1	0	0	0	0	0	0	1	1	0	0	0	0	0
30381	1	29-May-2018	1980	37	1	C	1	1	0	0	1	0	0	0	1	1	0	0	0	0	0
30382	1	31-May-2018	1976	42	2	D	1	1	0	0	0	0	0	0	1	1	0	0	0	0	0
30383	1	2018-06-01	1984	34	1	-98	0	1	0	0	0	0	0	0	0	1	0	0	0	0	0
30384	1	2018-06-01	1970	48	2	D	1	1	0	0	0	0	0	0	1	1	0	0	0	0	0
30385	1	2018-06-04	1967	51	3	E	1	0	1	0	0	0	0	0	1	1	0	0	0	0	0
30386	1	2018-06-04	1981	36	1	-98	-98	1	0	0	0	0	0	0	1	1	0	0	0	0	0
30387	1	2018-06-04	1945	73	3	D	1	0	0	0	1	0	0	0	1	1	0	0	0	0	0
30388	1	2018-06-04	1974	44	2	B	1	1	0	0	1	0	0	0	0	1	0	0	0	0	0
30389	1	2018-06-04	1946	72	3	-98	-98	1	0	0	0	0	0	1	1	0	0	0	1	1	1
30390	1	2018-06-01	1968	50	3	D	1	1	0	0	1	0	0	0	1	1	0	0	0	0	0
30391	1	2018-06-05	1980	38	1	E	1	1	0	0	0	0	0	0	1	1	0	0	0	0	0
30393	1	2018-06-06	1972	45	2	D	0	1	0	0	1	0	0	0	1	1	0	0	0	1	1
30394	1	2018-06-06	1970	47	2	A	0	1	0	0	1	0	0	0	1	1	0	0	0	0	0
30395	1	2018-06-06	1987	30	1	AA	1	1	0	0	0	0	0	0	0	0	0	0	1	0	0
30396	1	2018-06-06	1977	41	2	C	1	1	1	0	0	0	0	0	1	1	0	0	0	0	0
30397	1	2018-06-08	1980	37	1	C	-98	1	0	0	0	0	0	0	0	1	0	0	0	0	0
30398	1	2018-06-11	1972	46	2	D	0	0	0	0	1	0	0	0	0	1	0	0	0	0	0
30399	1	2018-06-11	1974	43	2	C	1	1	0	0	0	0	0	0	0	1	0	0	0	0	0
30400	1	2018-06-12	1952	65	3	-98	-98	1	0	0	0	0	0	0	1	1	0	0	0	1	1
30401	1	2018-06-12	1969	49	2	C	1	1	0	0	0	0	0	0	1	1	0	0	0	1	3
30402	1	2018-06-14	1958	60	3	A	1	0	0	0	1	0	0	0	0	1	0	0	0	0	0
30403	1	2018-06-18	1979	38	1	C	1	1	0	0	1	0	0	0	0	1	0	0	0	0	0
30404	1	2018-06-19	1978	39	1	C	1	1	0	0	0	0	0	0	1	1	0	0	0	0	0
30405	1	2018-06-20	1968	49	2	C	1	1	0	0	0	0	0	1	1	1	0	0	0	0	0
30406	1	2018-06-20	1970	48	2	C	0	1	0	0	0	0	0	0	0	1	0	0	0	0	0
30407	1	2018-06-21	1981	37	1	B	1	1	0	0	0	0	0	0	0	1	0	0	0	0	0
30408	1	2018-06-21	1976	42	2	B	1	1	0	0	0	0	0	0	0	1	0	0	0	0	0
30409	1	2018-06-21	1939	79	4	B	1	1	0	0	0	0	0	1	1	1	0	0	0	0	0
30410	1	2018-06-21	1973	45	2	D	1	1	0	0	0	0	0	0	1	-98	-98	-98	-98	0	0
30411	1	2018-06-21	1960	57	3	A	1	0	0	0	1	0	0	0	1	0	0	0	1	0	0
30412	1	2018-06-22	1952	66	3	D	1	0	0	0	1	0	0	0	0	1	0	0	0	0	0
30413	1	2018-06-22	1981	37	1	E	1	1	0	0	0	0	0	0	0	1	0	0	0	0	0
30414	1	2018-06-25	1961	56	3	D	1	1	0	0	1	0	0	0	1	1	0	0	0	0	0
30415	1	2018-06-26	1985	32	1	C	1	1	0	0	1	0	0	0	1	1	0	0	0	0	0
30416	1	2018-06-26	1975	43	2	D	1	1	0	0	0	0	0	0	0	1	0	0	0	0	0
30418	1	2018-06-26	1984	33	1	C	-99	1	0	0	0	0	0	0	1	1	0	0	0	0	0
30419	1	2018-06-27	1951	66	3	E	1	1	0	0	1	0	0	0	1	1	0	0	0	0	0
30420	1	2018-06-27	1984	33	1	C	1	1	0	0	1	0	0	0	1	-96	-96	-96	-96	0	0
30421	1	2018-06-28	1987	30	1	C	1	0	1	0	0	0	0	0	1	1	0	0	0	0	0
30422	1	2018-06-29	1966	51	3	D	1	1	0	0	0	0	0	0	1	1	0	0	0	0	0
30423	1	2018-06-29	1970	48	2	B	1	1	0	0	1	0	0	0	1	1	0	0	0	0	0
30425	1	2018-07-02	1987	31	1	B	0	1	0	0	0	0	0	0	0	1	0	0	0	1	3
30426	1	2018-07-02	1958	60	3	-98	0	1	0	0	0	0	0	0	0	1	0	0	0	0	0
30427	1	2018-07-02	1966	52	3	D	1	1	0	0	0	0	0	0	0	1	0	0	0	0	0
30428	1	2018-07-02	1981	37	1	C	0	1	0	0	0	0	0	0	1	1	0	0	0	0	0
30429	1	2018-07-03	1979	38	1	A	1	1	0	0	0	0	0	0	1	0	0	0	1	0	0
30430	1	2018-07-03	1971	46	2	B	1	1	0	0	0	0	0	0	1	1	0	0	0	0	0
30431	1	2018-07-03	1965	52	3	C	1	1	0	0	1	0	0	0	0	1	0	0	0	0	0
30432	1	2018-07-03	1976	41	2	D	1	1	0	0	0	0	0	0	0	1	0	0	0	0	0
30433	1	2018-07-04	1980	38	1	A	1	1	0	0	1	0	0	0	0	1	0	0	0	0	0
30434	1	2018-07-04	1977	41	2	D	1	1	0	0	1	0	0	0	-99	1	0	0	0	0	0
30435	1	2018-07-05	1963	55	3	D	1	1	0	0	0	0	0	0	1	1	0	0	0	0	0
30436	1	2018-07-05	1981	36	1	C	1	1	0	0	1	0	0	0	0	1	0	0	0	0	0
30437	1	2018-07-05	1970	48	2	F	1	1	0	0	0	0	0	0	0	1	0	0	0	0	0
30438	1	2018-07-06	1971	47	2	C	1	1	0	0	0	0	0	0	1	1	0	0	0	0	0
30439	1	2018-07-06	1975	42	2	A	1	1	0	0	0	0	0	0	0	1	0	0	0	0	0
30441	1	2018-07-06	1979	38	1	A	1	1	0	0	0	0	0	0	1	1	0	0	0	0	0
30442	1	2018-07-06	1987	31	1	B	1	0	0	0	1	0	0	0	0	1	0	0	0	0	0
30443	1	2018-07-09	1975	42	2	B	1	1	0	0	0	0	0	0	0	1	0	0	0	0	0
30444	1	2018-07-09	1962	55	3	E	1	1	0	0	0	0	0	0	0	0	1	1	0	0	0
30445	1	2018-07-10	1973	44	2	C	1	1	0	0	0	0	0	0	1	1	0	0	0	1	1
30446	1	2018-07-09	1980	37	1	F	1	0	0	0	1	0	0	0	1	1	0	0	0	0	0
30447	1	2018-07-09	1975	42	2	C	1	1	0	0	0	0	0	0	1	1	0	0	0	0	0
30448	1	2018-07-11	1977	41	2	D	1	1	0	0	1	0	0	0	1	1	0	0	0	0	0
30449	1	2018-07-11	1985	33	1	B	1	1	0	0	0	0	0	0	1	1	0	0	0	1	3
30450	1	2018-07-12	1980	37	1	C	1	1	0	0	0	0	0	0	0	1	0	0	0	0	0
30451	1	2018-07-12	1984	34	1	F	1	1	0	0	1	0	0	0	1	1	0	0	0	0	0
30452	1	2018-07-13	1964	53	3	E	1	0	0	0	1	0	0	0	-99	1	0	0	0	0	0
30453	1	2018-07-13	1972	46	2	C	1	1	0	0	0	0	0	1	1	1	0	0	0	0	0
30454	1	2018-07-13	1968	50	3	C	-98	1	0	0	0	0	0	-98	0	1	0	0	0	0	0
30455	1	2018-07-13	1980	37	1	B	1	1	0	0	0	0	0	1	1	1	0	0	0	0	0
30456	1	2018-07-16	1971	47	2	B	1	1	0	0	0	0	0	0	0	1	0	0	0	1	3
30457	1	2018-07-16	1960	58	3	E	1	1	0	0	1	0	0	1	1	1	0	0	0	0	0
30458	1	2018-07-16	1955	63	3	C	1	0	0	0	1	0	0	0	0	1	0	0	0	0	0
30459	1	2018-07-16	1977	41	2	A	1	1	0	0	0	0	0	1	0	1	0	0	0	0	0
30460	1	2018-07-16	1970	48	2	B	1	1	0	0	1	0	0	0	0	1	0	0	0	0	0
30461	1	2018-07-19	1967	51	3	B	1	1	0	0	0	0	0	0	0	1	0	0	0	0	0
30463	1	2018-07-20	1969	49	2	D	1	1	0	0	0	0	1	0	1	1	1	0	0	0	0
30464	1	2018-07-20	1965	53	3	B	1	1	0	0	0	0	0	0	0	1	0	0	0	0	0
30465	1	2018-07-20	1971	46	2	E	1	1	0	0	0	0	0	0	1	1	0	0	0	1	1
30466	1	2018-07-23	1981	36	1	A	1	1	0	0	0	0	0	0	1	1	0	0	0	0	0
30467	1	2018-07-23	1981	37	1	A	0	1	0	0	0	0	0	1	1	0	1	0	0	0	0
30468	1	2018-07-23	1987	31	1	D	0	1	0	0	0	0	0	1	1	1	0	0	0	0	0
30469	1	2018-07-23	1977	41	2	B	1	1	0	0	0	0	0	0	1	1	0	0	0	0	0
30470	1	2018-07-24	1968	49	2	D	0	1	0	0	0	0	0	0	0	0	0	0	1	0	0
30471	1	2018-07-24	1979	39	1	-98	-98	1	0	0	0	0	0	1	1	1	0	0	0	0	0
30472	1	2018-07-24	1964	54	3	C	1	1	0	0	1	0	0	0	1	1	0	0	0	0	0
30473	1	2018-07-25	1984	33	1	C	1	1	0	0	0	0	0	0	0	1	0	0	0	0	0
30474	1	2018-07-26	1969	49	2	A	0	1	0	0	0	0	0	0	1	1	0	0	0	0	0
30475	1	2018-07-27	1985	32	1	C	0	0	0	0	1	0	0	0	1	1	0	0	0	1	3
30476	1	2018-07-27	1986	49	2	B	1	1	0	0	0	0	0	0	0	1	0	0	0	1	1
30477	1	2018-07-30	1983	35	1	A	1	1	0	0	0	0	0	0	0	1	0	0	0	1	3
30478	1	2018-07-31	1972	45	2	D	1	0	0	0	0	0	1	1	1	1	0	0	0	0	0
30479	1	2018-08-01	1975	42	2	-99	-99	-99	-99	-99	-99	-99	-99	0	-99	-99	-99	-99	-99	0	0
30480	1	2018-08-01	1967	51	3	-99	-99	-99	-99	-99	-99	-99	-99	0	1	1	0	0	0	0	0
30481	1	2018-08-01	1962	55	3	C	1	1	0	0	0	0	0	0	1	1	0	0	0	0	0
30482	1	2018-08-01	1947	71	3	C	1	1	0	0	0	0	0	0	1	1	0	0	0	0	0
30483	1	2018-08-02	1976	42	2	F	0	0	0	0	1	0	0	1	-99	-99	-99	-99	-99	0	0
30484	1	2018-08-03	1957	61	3	B	1	1	0	0	0	0	0	0	0	1	0	0	0	0	0
30485	1	2018-08-03	1965	53	3	E	1	0	0	0	1	0	0	0	1	1	0	0	0	0	0
30486	1	2018-08-03	1966	52	3	A	1	1	0	0	0	0	0	0	1	0	0	0	1	1	1
30487	1	2018-08-06	1976	42	2	D	1	1	0	0	0	0	0	0	0	0	0	0	1	0	0
30488	1	2018-08-06	1967	51	3	C	1	0	0	0	1	0	0	0	0	1	0	0	0	0	0
30489	1	2018-08-06	1976	42	2	C	1	1	0	0	0	0	0	0	0	0	0	0	1	0	0
30490	1	2018-08-06	1972	45	2	D	1	1	0	0	0	0	0	0	1	1	0	0	0	0	0
30491	1	2018-08-07	1971	47	2	C	1	1	0	0	0	0	0	0	0	1	0	0	0	0	0
30492	1	2018-08-09	1966	52	3	D	1	1	0	0	0	0	0	0	0	1	0	0	0	0	0
30493	1	2018-08-09	1978	40	2	A	1	1	0	0	0	0	0	0	0	1	0	0	0	1	1
30494	1	2018-08-10	1971	46	2	E	1	1	0	0	0	0	0	0	0	1	0	0	0	0	0
30495	1	2018-08-10	1965	53	3	E	1	1	0	0	0	0	0	0	1	0	1	0	0	0	0
30496	1	2018-08-14	1985	32	1	E	1	1	0	0	1	0	0	0	0	1	0	0	0	0	0
30497	1	2018-08-14	1976	42	2	F	1	1	0	0	1	0	0	0	1	1	0	0	0	0	0
30498	1	2018-08-15	1987	31	1	B	1	1	0	0	0	0	0	0	0	1	0	0	0	0	0
30499	1	2018-08-15	1971	46	2	A	1	0	0	0	1	0	0	0	1	1	0	0	0	0	0
30500	1	2018-08-15	1970	48	2	B	1	1	0	0	0	0	0	0	0	1	0	0	0	0	0
30501	1	2018-08-15	1975	43	2	E	1	1	0	0	0	0	0	0	1	1	0	0	0	1	3
30502	1	2018-08-15	1966	52	3	C	1	1	0	0	0	0	0	1	1	1	0	0	0	0	0
30503	1	2018-08-15	1966	52	3	D	1	1	0	0	0	0	0	0	0	1	0	0	0	0	0
30504	1	2018-08-16	1985	33	1	B	1	1	0	0	0	0	0	1	0	1	0	0	0	0	0
30505	1	2018-08-17	1968	49	2	C	0	1	0	0	0	0	0	0	1	1	0	0	0	0	0
30506	1	2018-08-20	1964	53	3	B	1	1	0	0	0	0	0	0	1	1	0	0	0	1	1
30507	1	2018-08-20	1975	43	2	F	1	1	0	0	0	0	0	0	1	1	0	0	0	0	0
30508	1	2018-08-21	1972	45	2	E	1	1	0	0	0	0	0	0	0	1	0	0	0	0	0
30509	1	2018-08-21	1985	33	1	C	1	1	0	0	0	0	0	0	1	1	0	0	0	0	0
30510	1	2018-08-23	1970	48	2	E	1	1	0	0	0	0	0	0	0	1	0	0	0	0	0
30511	1	2018-08-23	1959	59	3	C	1	1	0	0	1	0	0	0	1	1	0	0	0	0	0
10001	2	2018-01-08	1956	61	3	B	-99	0	0	0	1	0	0	0	0	1	0	0	0	0	0
10002	2	2018-01-09	1936	81	4	B	-99	1	0	0	0	0	0	-99	1	1	0	0	0	1	1
10003	2	2018-01-09	1977	40	2	G	1	0	0	0	1	0	0	0	0	1	0	0	0	0	0
10004	2	2018-01-10	1975	42	2	B	0	0	0	0	1	0	0	0	1	1	0	0	0	0	0
10005	2	2018-01-11	1968	49	2	C	-99	0	0	0	1	0	0	0	0	1	0	0	0	0	0
10006	2	2018-01-10	1982	35	1	C	0	1	0	0	0	0	0	0	1	1	0	0	0	0	0
10007	2	2018-01-08	1969	48	2	C	1	1	0	0	0	0	0	0	0	1	0	0	0	0	0
10008	2	2018-01-08	1978	39	1	C	1	1	0	0	0	0	0	0	0	1	0	0	0	0	0
10009	2	2018-01-08	1944	73	3	B	1	0	0	0	1	0	0	0	0	1	0	0	0	0	0
10010	2	2018-01-09	1971	46	2	E	1	1	0	0	1	0	0	0	1	1	0	0	0	0	0
10011	2	2018-01-09	1970	47	2	C	1	1	0	0	0	0	0	0	1	0	0	0	1	0	0
10012	2	2018-01-10	1972	45	2	B	1	1	0	0	0	0	0	0	0	1	0	0	0	0	0
10014	2	2018-01-10	1979	38	1	B	1	1	0	0	0	0	0	0	0	1	0	0	0	1	1
10015	2	2018-01-11	1970	47	2	F	1	1	0	0	0	0	0	0	0	1	0	0	0	0	0
10016	2	2018-01-11	1959	58	3	D	-99	1	0	0	1	0	0	0	1	1	0	0	0	0	0
10017	2	2018-01-12	1979	38	1	D	1	0	0	0	1	0	0	0	0	1	0	0	0	0	0
10018	2	2018-01-10	1975	42	2	C	1	1	0	0	0	0	0	0	0	1	0	0	0	0	0
10019	2	2018-01-11	1975	42	2	D	0	1	0	0	1	0	0	0	0	1	0	0	0	0	0
10020	2	2018-01-15	1963	55	3	D	1	1	0	0	1	0	0	0	1	1	0	0	0	0	0
10021	2	2018-01-15	1976	41	2	G	1	1	0	0	0	0	0	0	0	1	0	0	0	0	0
10022	2	2018-01-15	1974	43	2	D	0	0	0	0	0	0	1	0	0	1	0	0	0	0	0
10023	2	2018-01-15	1962	55	3	C	1	0	1	0	0	0	0	0	1	1	0	0	0	0	0
10025	2	2018-01-17	1975	42	2	D	1	1	0	0	0	0	0	0	1	1	0	0	0	1	3
10026	2	2018-01-17	1949	68	3	D	1	1	0	0	0	0	0	1	1	-99	-99	-99	-99	0	0
10027	2	2018-01-17	1972	45	2	B	-99	1	0	0	1	0	0	0	1	0	0	0	1	0	0
10028	2	2018-01-17	1986	37	1	B	1	1	0	0	0	0	0	0	0	1	0	0	0	0	0
10029	2	2018-01-22	1961	57	3	C	-99	0	0	1	0	0	0	0	0	1	0	0	0	0	0
10030	2	2018-01-11	1980	37	1	C	1	1	0	0	1	0	0	0	1	1	0	0	0	0	0
10031	2	2018-01-12	1985	32	1	D	1	1	0	0	1	0	0	0	1	1	0	0	0	0	0
10032	2	2018-01-16	1972	45	2	D	1	1	0	0	0	0	0	0	1	1	0	0	0	0	0
10033	2	2018-01-16	1946	71	3	B	1	0	0	0	0	0	1	0	1	1	0	0	0	0	0
10034	2	2018-01-18	1969	48	2	A	0	0	0	0	1	0	0	0	1	1	0	0	0	0	0
10035	2	2018-01-18	1970	47	2	C	1	1	0	0	0	0	0	0	1	1	0	0	0	0	0
10036	2	2018-01-18	1977	40	2	C	1	1	0	0	0	0	0	0	1	1	0	0	0	1	3
10037	2	2018-01-18	1976	41	2	B	1	1	0	0	0	0	0	0	0	1	0	0	0	0	0
10038	2	2018-01-22	1977	40	2	C	0	1	0	0	0	0	0	0	1	1	0	0	0	0	0
10039	2	2018-01-18	1958	60	3	C	1	0	0	0	1	0	0	0	1	-99	-99	-99	-99	0	0
10040	2	2018-01-18	1980	37	1	C	1	0	0	0	1	0	0	0	0	1	0	0	0	0	0
10041	2	2018-01-19	1950	67	3	D	1	1	0	0	0	0	0	0	1	1	0	0	0	1	1
10042	2	2018-01-19	1943	74	3	D	0	1	0	0	0	0	0	0	0	1	0	0	0	1	1
10044	2	2018-01-23	1986	31	1	D	-99	1	0	0	1	0	0	0	1	0	0	0	1	0	0
10045	2	2018-01-22	1970	47	2	D	0	0	0	0	1	0	0	0	1	1	0	0	0	0	0
10046	2	2018-01-24	1973	44	2	C	0	1	0	0	0	0	0	0	0	1	0	0	0	0	0
10047	2	2018-01-23	1975	42	2	E	1	1	0	0	0	0	0	0	0	1	0	0	0	0	0
10049	2	2018-01-23	1972	45	2	F	1	0	0	0	1	0	0	0	1	1	0	0	0	0	0
10050	2	2018-01-24	1933	84	4	F	-99	1	0	0	0	0	0	0	0	1	0	0	0	1	1
10051	2	2018-01-23	1983	34	1	B	1	1	0	0	0	0	0	0	0	1	0	0	0	0	0
10052	2	2018-01-25	1978	39	1	E	0	0	0	0	1	0	0	0	1	1	0	0	0	0	0
10053	2	2018-01-24	1968	49	2	C	1	1	0	0	1	0	0	1	1	1	0	0	0	0	0
10054	2	2018-01-30	1961	56	3	D	1	1	0	0	0	0	0	0	1	0	0	0	1	0	0
10055	2	2018-01-26	1976	41	2	B	-99	1	0	0	0	0	0	0	0	0	0	1	0	0	0
10056	2	2018-01-31	1972	45	2	D	1	1	0	0	0	0	0	0	1	1	0	0	0	0	0
10057	2	2018-01-26	1970	47	2	B	1	1	0	0	0	0	0	0	0	0	0	0	1	0	0
10058	2	2018-02-01	1966	51	3	F	-99	1	0	0	0	0	0	0	1	0	0	0	1	0	0
10059	2	2018-01-26	1970	47	2	E	0	0	0	0	1	0	0	0	0	1	0	0	0	0	0
10060	2	2018-02-02	1947	70	3	C	-99	1	0	0	1	0	0	0	1	1	0	0	0	0	0
10061	2	2018-01-29	1960	57	3	A	1	1	0	0	0	0	0	0	1	1	0	0	0	1	1
10062	2	2018-02-02	1950	67	3	B	-99	1	0	0	0	0	0	0	1	1	0	0	0	1	2
10063	2	2018-01-29	1979	38	1	A	1	1	0	0	0	0	0	0	1	1	0	0	0	0	0
10064	2	2018-01-28	1978	39	1	D	1	1	0	0	0	0	0	0	0	1	0	0	0	0	0
10065	2	2018-01-30	1974	43	2	E	1	1	0	0	1	0	0	0	1	1	0	0	0	0	0
10066	2	2018-01-30	1972	45	2	A	1	1	0	0	0	0	0	1	1	1	0	0	0	0	0
10067	2	2018-02-01	1972	45	2	C	1	1	0	0	0	0	0	0	1	1	0	0	0	0	0
10068	2	2018-02-01	1968	49	2	B	1	0	0	0	1	0	0	0	1	1	0	0	0	0	0
10070	2	2018-01-30	1963	54	3	B	1	1	0	0	0	0	0	0	1	1	0	0	0	1	1
10071	2	2018-01-31	1975	42	2	B	1	1	0	0	0	0	0	0	1	1	0	0	0	0	0
10072	2	2018-02-01	1971	46	2	A	1	1	0	0	0	0	0	0	1	1	0	0	0	0	0
10073	2	2018-02-01	1950	68	3	A	1	0	0	1	0	0	0	0	1	1	0	0	0	0	0
10074	2	2018-02-02	1975	42	2	A	0	1	0	0	0	0	0	0	1	1	0	0	0	0	0
10075	2	2018-02-05	1981	36	1	A	-99	1	0	0	0	0	0	0	0	0	1	0	0	0	0
10076	2	2018-02-02	1978	39	1	E	0	1	0	0	0	0	0	0	0	0	0	0	1	0	0
10077	2	2018-02-05	1968	49	2	D	0	1	0	0	0	0	0	0	0	1	0	0	0	0	0
10078	2	2018-02-05	1980	37	1	C	-99	0	0	0	1	0	0	0	1	1	0	0	0	0	0
10079	2	2018-02-05	1966	51	3	E	-99	1	0	0	0	0	0	0	0	1	0	0	0	1	3
10080	2	2018-02-05	1960	57	3	C	1	1	0	0	1	0	0	0	1	1	0	0	0	0	0
10081	2	2018-02-06	1970	47	2	E	1	0	0	1	0	0	0	1	0	1	0	0	0	0	0
10082	2	2018-02-06	1952	66	3	C	1	1	0	0	0	0	0	0	1	-99	-99	-99	-99	1	1
10083	2	2018-02-06	1965	52	3	C	1	1	0	0	1	0	0	0	0	-99	-99	-99	-99	0	0
10084	2	2018-02-06	1961	56	3	F	-99	0	0	0	1	0	0	0	0	1	0	0	0	0	0
10085	2	2018-02-07	1987	30	1	C	0	1	0	0	0	0	0	0	1	0	0	0	1	0	0
10086	2	2018-02-05	1949	68	3	B	1	0	0	0	1	0	0	0	1	-99	-99	-99	-99	0	0
10087	2	2018-02-07	1974	43	2	B	1	1	0	0	0	0	0	0	0	1	0	0	0	0	0
10088	2	2018-02-07	1982	35	1	A	1	0	0	0	1	0	0	0	1	1	0	0	0	0	0
10089	2	2018-02-12	1966	51	3	D	1	0	0	1	0	0	0	0	0	1	0	0	0	0	0
10090	2	2018-02-12	1964	53	3	B	1	1	0	0	0	0	0	0	1	0	0	0	1	0	0
10091	2	2018-02-12	1959	59	3	C	1	1	0	0	1	0	0	0	1	0	0	0	1	0	0
10092	2	2018-02-12	1968	49	2	C	1	0	0	0	1	0	0	0	1	1	0	0	0	0	0
10093	2	2018-02-23	1974	43	2	B	1	1	0	0	1	0	0	0	1	1	0	0	0	0	0
10094	2	2018-02-12	1972	45	2	D	1	1	0	0	0	0	0	0	0	1	0	0	0	0	0
10095	2	2018-02-14	1970	47	2	B	1	1	0	0	1	0	0	0	0	1	0	0	0	0	0
10096	2	2018-02-12	1960	57	3	B	1	0	0	0	1	0	0	0	1	1	0	0	0	0	0
10097	2	2018-02-14	1981	36	1	E	1	1	0	0	1	0	0	0	1	1	0	0	0	0	0
10098	2	2018-02-13	1969	48	2	B	0	1	0	0	0	0	0	0	0	1	0	0	0	0	0
10099	2	2018-02-13	1981	36	1	A	0	1	0	0	0	0	0	0	1	1	0	0	0	0	0
10100	2	2018-02-14	1968	49	2	A	1	1	0	0	1	0	0	0	1	1	0	0	0	0	0
10101	2	2018-02-14	1957	60	3	C	1	1	0	0	0	0	0	0	0	1	0	0	0	0	0
10102	2	2018-02-14	1951	66	3	B	1	1	0	0	0	0	0	0	1	1	0	0	0	0	0
10103	2	2018-02-14	1966	51	3	A	1	1	0	0	0	0	0	0	1	1	0	0	0	0	0
10104	2	2018-02-14	1976	41	2	E	-99	1	0	0	0	0	0	1	-99	-99	-99	-99	-99	0	0
10105	2	2018-02-14	1986	31	1	B	1	1	0	0	0	0	0	-99	1	1	0	0	0	0	0
10106	2	2018-02-14	1969	48	2	B	1	1	0	0	1	0	0	0	0	1	0	0	0	0	0
10107	2	2018-02-15	1985	32	1	B	1	1	0	0	0	0	0	0	0	1	0	0	0	0	0
10108	2	2018-02-15	1970	47	2	B	1	1	0	0	1	0	0	0	1	1	0	0	0	0	0
10109	2	2018-02-15	1955	62	3	D	1	0	0	0	1	0	0	0	0	1	0	0	0	0	0
10110	2	2018-02-15	1969	48	2	E	0	-99	-99	-99	-99	-99	-99	0	0	1	0	0	0	0	0
10111	2	2018-02-15	1986	31	1	C	1	1	0	0	0	0	0	0	1	0	0	0	1	0	0
10112	2	2018-02-16	1964	53	3	E	-99	1	0	0	1	0	1	0	0	1	0	0	0	0	0
10113	2	2018-02-15	1969	49	2	E	1	1	0	0	0	0	0	1	1	0	0	0	1	0	0
10114	2	2018-02-16	1986	31	1	C	1	0	0	0	1	0	0	1	0	0	0	0	1	0	0
10115	2	2018-02-16	1981	36	1	D	1	1	0	0	0	0	0	0	0	1	0	0	0	0	0
10116	2	2018-02-16	1928	89	4	B	-99	1	0	1	1	0	0	0	0	0	0	0	1	1	1
10117	2	2018-02-16	1971	46	2	B	1	0	0	0	1	0	1	0	1	0	0	0	1	0	0
10118	2	2018-02-16	1962	55	3	E	1	0	0	0	1	0	1	0	0	1	0	0	0	0	0
10119	2	2018-02-19	1973	45	2	C	1	1	0	0	1	0	0	0	1	1	0	0	0	0	0
10120	2	2018-02-16	1955	62	3	C	-99	1	0	0	0	0	0	0	0	1	0	0	0	0	0
10121	2	2018-02-20	1975	42	2	C	0	1	0	0	0	0	0	0	-99	-99	-99	-99	-99	0	0
10122	2	2018-02-16	1974	44	2	E	1	0	0	1	1	0	0	0	1	1	0	0	0	0	0
10123	2	2018-02-19	1977	41	2	-99	1	1	0	0	0	0	0	1	1	1	0	0	0	0	0
10125	2	2018-02-20	1986	32	1	D	1	1	0	0	0	0	0	1	1	1	0	0	0	0	0
10126	2	2018-02-19	1947	70	3	B	-99	0	0	0	1	0	0	0	0	1	0	0	0	0	0
10127	2	2018-02-20	1969	48	2	A	1	0	0	0	1	0	0	0	0	1	0	0	0	0	0
10128	2	2018-02-21	1969	48	2	C	0	0	1	0	0	0	0	0	0	1	0	0	0	0	0
10129	2	2018-02-21	1987	30	1	F	1	1	0	0	0	0	0	0	1	-96	-96	-96	-96	0	0
10130	2	2018-02-22	1960	58	3	D	1	1	0	0	0	0	0	0	0	1	0	0	0	0	0
10131	2	2018-02-23	1981	36	1	E	1	1	0	0	1	0	0	0	1	-99	-99	-99	-99	0	0
10132	2	2018-02-23	1968	49	2	D	1	1	0	0	1	0	0	0	1	1	0	0	0	0	0
10133	2	2018-02-04	1983	34	1	B	1	1	0	0	1	0	0	0	1	-99	-99	-99	-99	0	0
10134	2	2018-02-26	1973	45	2	D	1	1	0	0	0	0	0	0	1	-99	-99	-99	-99	0	0
10135	2	2018-02-26	1970	47	2	-99	-99	0	0	0	0	0	0	-99	-99	0	0	0	0	0	0
10136	2	2018-02-26	1987	30	1	C	0	1	0	0	0	0	0	0	1	-99	-99	-99	-99	0	0
10137	2	2018-02-27	1968	49	2	C	0	1	0	0	0	0	0	0	0	1	0	0	0	0	0
10138	2	2018-02-26	1968	49	2	C	1	1	0	0	0	0	0	0	1	-99	-99	-99	-99	1	3
10139	2	2018-02-26	1930	87	4	B	-99	1	0	0	0	0	0	0	0	1	0	0	0	1	1
10140	2	2018-02-26	1949	68	3	B	1	1	0	0	1	0	0	0	0	1	0	0	0	0	0
10141	2	2018-02-20	1969	48	2	B	1	1	0	0	0	0	0	0	1	1	0	0	0	0	0
10142	2	2018-02-20	1945	72	3	C	-99	1	0	0	0	0	0	0	0	1	0	0	0	1	1
10143	2	2018-02-20	1934	83	4	B	-99	0	0	0	1	0	1	0	0	1	0	0	0	1	1
10144	2	2018-02-20	1977	41	2	B	1	1	0	0	0	0	0	0	0	1	0	0	0	1	1
10145	2	2018-02-21	1968	49	2	B	0	1	0	0	1	0	0	0	0	1	0	0	0	0	0
10146	2	2018-02-21	1942	75	3	B	1	0	0	0	1	0	0	0	0	1	0	0	0	0	0
10147	2	2018-02-21	1972	45	2	F	1	0	0	0	1	0	0	0	1	1	0	0	0	0	0
10148	2	2018-02-22	1980	37	1	C	1	0	0	0	1	0	0	0	1	1	0	0	0	0	0
10149	2	2018-02-26	1959	58	3	B	1	1	0	0	0	0	0	0	0	1	0	0	0	0	0
10150	2	2018-02-27	1971	47	2	B	1	1	0	0	1	0	0	0	1	0	1	0	0	0	0
10151	2	2018-02-23	1957	60	3	A	-99	0	0	0	1	0	0	0	0	1	0	0	0	1	3
10152	2	2018-02-28	1982	35	1	F	1	1	0	0	0	0	0	0	1	1	0	0	0	0	0
10153	2	2018-02-28	1956	61	3	C	1	1	0	0	0	0	0	0	0	1	0	0	0	0	0
10154	2	01-Mar-2018	1974	43	2	B	1	1	0	0	0	0	0	0	1	0	0	0	1	0	0
10155	2	20-Mar-2018	1983	34	1	B	1	1	0	0	0	0	0	0	1	1	0	0	0	1	1
10156	2	19-Mar-2018	1985	33	1	D	0	0	0	0	1	0	0	0	1	1	0	0	0	0	0
10157	2	20-Mar-2018	1976	41	2	C	1	1	0	0	1	0	0	0	1	1	0	0	0	1	3
10158	2	22-Mar-2018	1957	60	3	C	1	0	0	0	1	0	0	0	1	1	0	0	0	0	0
10159	2	21-Mar-2018	1962	55	3	B	1	1	0	0	0	0	0	0	0	0	0	0	1	1	1
10160	2	22-Mar-2018	1972	45	2	D	1	1	0	0	0	0	0	0	1	1	0	0	0	1	1
10162	2	2018-02-27	1979	39	1	E	1	1	0	0	0	0	0	0	0	1	0	0	0	0	0
10163	2	01-Mar-2018	1984	33	1	E	1	1	0	0	0	0	0	0	1	1	0	0	0	1	3
10164	2	2018-02-27	1985	33	1	A	0	1	0	0	0	0	0	0	0	1	0	0	0	1	3
10165	2	2018-02-27	1978	39	1	B	1	1	0	0	0	0	0	0	0	1	0	0	0	0	0
10166	2	05-Mar-2018	1966	52	3	B	1	1	0	0	0	0	0	0	1	1	0	0	0	0	0
10167	2	05-Mar-2018	1969	48	2	D	1	1	1	0	1	0	0	0	-95	1	0	0	0	0	0
10168	2	05-Mar-2018	1965	52	3	F	-99	1	0	0	0	0	0	0	0	1	0	0	0	0	0
10169	2	06-Mar-2018	1968	49	2	B	1	1	0	0	1	0	0	0	-99	-99	-99	-99	-99	0	0
10170	2	08-Mar-2018	1970	47	2	-98	1	1	0	0	0	0	0	0	0	0	0	0	1	1	1
10171	2	09-Mar-2018	1975	42	2	C	0	1	0	0	0	0	0	0	0	1	0	0	0	0	0
10172	2	09-Mar-2018	1954	63	3	C	1	1	0	0	0	0	0	0	0	1	0	0	0	0	0
10173	2	09-Mar-2018	1980	37	1	B	1	1	0	0	0	0	0	0	1	0	0	0	1	0	0
10174	2	12-Mar-2018	1986	32	1	C	0	1	0	0	0	0	0	0	1	1	0	0	0	0	0
10176	2	12-Mar-2018	1976	42	2	C	1	0	0	0	1	0	0	0	0	1	0	0	0	0	0
10177	2	13-Mar-2018	1965	52	3	B	1	1	0	0	0	0	0	0	1	0	0	0	1	0	0
10178	2	13-Mar-2018	1975	43	2	C	1	0	0	0	1	0	0	0	0	1	0	0	0	0	0
10179	2	13-Mar-2018	1982	36	1	C	1	1	0	0	0	0	0	0	1	1	0	0	0	0	0
10181	2	16-Mar-2018	1987	31	1	A	0	1	0	0	1	0	0	0	1	1	0	0	0	0	0
10182	2	16-Mar-2018	1941	76	4	B	0	0	0	0	1	0	0	0	1	0	0	0	1	0	0
10183	2	19-Mar-2018	1975	42	2	C	-99	1	0	0	0	0	0	0	0	1	0	0	0	0	0
10184	2	19-Mar-2018	1968	49	2	B	1	1	0	0	1	0	0	0	1	1	0	0	0	0	0
10185	2	20-Mar-2018	1969	49	2	B	0	1	0	0	1	0	0	0	0	1	0	0	0	0	0
10186	2	20-Mar-2018	1971	46	2	B	1	1	0	0	0	0	0	0	1	1	0	0	0	0	0
10187	2	20-Mar-2018	1948	70	3	B	0	1	0	0	0	0	0	0	0	1	0	0	0	0	0
10188	2	21-Mar-2018	1969	48	2	C	1	1	0	0	0	0	0	0	1	1	0	0	0	0	0
10189	2	05-Mar-2018	1965	52	3	C	1	1	0	0	0	0	0	0	1	1	0	0	0	0	0
10190	2	06-Mar-2018	1979	38	1	D	1	1	0	0	0	0	0	0	0	1	0	0	0	0	0
10191	2	07-Mar-2018		49	2	D	0	1	0	0	0	0	0	0	0	-99	-99	-99	-99	0	0
10192	2	07-Mar-2018		44	2	E	1	1	0	0	1	0	0	0	1	1	0	0	0	0	0
10193	2	07-Mar-2018		51	3	B	-99	1	0	0	0	0	0	0	1	1	0	0	0	1	1
10194	2	12-Mar-2018	1966	52	3	D	1	1	0	0	1	0	0	0	1	1	0	0	0	0	0
10195	2	12-Mar-2018	1967	50	3	A	1	1	0	0	0	0	0	0	1	0	0	1	0	0	0
10196	2	12-Mar-2018	1966	51	3	D	1	1	0	0	0	0	0	0	1	1	0	0	0	0	0
10197	2	12-Mar-2018	1979	38	1	D	1	1	0	0	0	0	0	0	1	1	0	0	0	0	0
10198	2	13-Mar-2018	1969	48	2	E	-99	1	0	0	0	0	0	0	1	-99	-99	-99	-99	0	0
10199	2	13-Mar-2018	1973	44	2	C	0	1	0	0	0	0	0	0	1	1	0	0	0	0	0
10200	2	14-Mar-2018	1956	61	3	D	1	1	0	0	0	0	0	0	0	1	0	0	0	0	0
10201	2	15-Mar-2018	1985	33	1	B	1	1	0	0	0	0	0	0	0	1	0	0	0	0	0
10202	2	22-Mar-2018	1970	48	2	C	1	0	0	0	1	0	0	0	1	1	0	0	0	0	0
10203	2	22-Mar-2018	1950	67	3	D	1	1	0	0	0	0	0	0	1	1	0	0	0	0	0
10204	2	22-Mar-2018	1985	33	1	D	1	1	0	0	0	0	0	0	1	1	0	0	0	0	0
10205	2	27-Mar-2018	1969	48	2	B	1	1	0	0	1	0	1	0	0	1	0	0	0	0	0
10206	2	27-Mar-2018	1950	67	3	C	1	1	0	0	0	0	0	1	1	1	0	0	0	1	1
10207	2	2018-04-04	1947	70	3	D	1	0	0	0	1	0	0	0	0	-99	-99	-99	-99	0	0
10208	2	2018-04-04	1963	54	3	C	1	1	0	0	0	0	0	0	0	1	0	0	0	0	0
10209	2	2018-04-04	1982	35	1	D	0	1	0	0	1	0	0	0	1	-96	-96	-96	-96	0	0
10210	2	28-Mar-2018	1973	44	2	B	1	1	0	0	0	0	0	0	0	-99	-99	-99	-99	1	1
10211	2	28-Mar-2018	1975	42	2	B	1	1	0	0	1	0	0	0	1	0	1	1	0	0	0
10212	2	15-Mar-2018	1977	40	2	C	1	1	0	0	0	0	0	0	0	-99	-99	-99	-99	0	0
10213	2	15-Mar-2018	1949	68	3	D	1	1	0	0	0	0	0	0	0	1	0	0	0	1	3
10214	2	15-Mar-2018	1987	30	1	B	1	0	1	0	0	0	0	0	1	-99	-99	-99	-99	0	0
10215	2	16-Mar-2018	1969	48	2	C	1	1	0	0	0	0	0	0	1	1	0	0	0	0	0
10216	2	19-Mar-2018	1975	43	2	C	-99	1	0	0	0	0	0	0	1	-99	-99	-99	-99	0	0
10217	2	19-Mar-2018	1969	48	2	D	1	1	0	0	1	0	0	0	1	1	0	0	0	0	0
10220	2	27-Mar-2018	1961	56	3	D	1	1	0	0	0	0	0	0	0	1	0	0	0	1	1
10221	2	27-Mar-2018	1980	37	1	C	1	1	0	0	0	0	0	0	0	1	0	0	0	1	1
10223	2	2018-04-03	1968	49	2	B	1	0	0	0	1	0	0	0	1	1	0	0	0	0	0
10224	2	2018-04-04	1973	44	2	E	1	1	0	0	0	0	0	0	1	1	0	0	0	0	0
10225	2	2018-04-04	1976	41	2	D	1	0	0	0	1	0	0	0	1	1	0	0	0	0	0
10226	2	2018-04-05	1986	32	1	B	0	1	0	0	0	0	0	0	1	1	0	0	0	0	0
10227	2	2018-04-05	1983	34	1	F	1	1	0	0	1	0	0	1	1	1	0	0	0	0	0
10228	2	2018-04-06	1978	39	1	D	1	1	0	0	1	0	0	0	1	1	0	0	0	0	0
10230	2	2018-07-06	1982	36	1	B	1	1	0	0	0	0	0	0	0	0	0	0	1	0	0
10231	2	14-May-2018	1962	46	2	D	1	1	0	0	1	0	0	0	1	-99	-99	-99	-99	0	0
10232	2	2018-04-03	1963	54	3	D	-99	1	0	0	0	0	0	-99	1	1	0	0	0	0	0
10233	2	2018-04-04	1983	34	1	G	1	1	0	0	0	0	0	0	0	0	0	0	1	0	0
10235	2	2018-04-09	1955	63	3	B	1	0	0	0	1	0	0	0	1	1	0	0	0	0	0
10236	2	2018-04-10	1974	43	2	D	1	1	0	0	0	0	0	-99	1	1	0	0	0	0	0
10238	2	2018-04-09	1975	42	2	B	1	0	0	0	1	0	0	0	1	1	0	0	0	0	0
10239	2	2018-04-16	1975	43	2	E	1	1	0	0	0	0	0	0	1	1	0	0	0	0	0
10240	2	2018-04-16	1986	31	1	D	0	1	0	0	1	0	0	0	1	1	0	0	0	0	0
10241	2	2018-04-17	1972	46	2	C	1	1	0	0	0	0	0	0	0	1	0	0	0	1	1
10242	2	2018-04-11	1976	42	2	D	1	0	0	0	1	0	0	0	1	-99	-99	-99	-99	0	0
10243	2	2018-04-11	1979	38	1	C	0	1	0	0	0	0	0	0	1	1	0	0	0	0	0
10244	2	2018-04-11	1972	46	2	D	-99	1	0	0	0	0	0	0	0	1	0	0	0	1	1
10245	2	2018-04-12	1976	42	2	D	1	1	0	0	0	0	0	0	1	0	1	0	0	0	0
10246	2	2018-04-12		44	2	-99	-99	0	0	0	0	0	0	-99	-99	0	0	0	0	0	0
10247	2	2018-04-16	1986	31	1	C	0	1	0	0	0	0	0	0	1	1	0	0	0	0	0
10248	2	2018-04-16	1977	40	2	C	1	1	0	0	0	0	0	0	1	1	0	0	0	0	0
10250	2	2018-04-19	1970	47	2	-99	1	1	0	0	0	0	0	0	0	1	0	0	0	0	0
10251	2	2018-04-19	1981	36	1	C	1	1	0	0	1	0	0	0	0	1	0	0	0	0	0
10252	2	2018-04-25	1968	49	2	C	1	1	0	0	0	0	0	0	1	1	0	0	0	0	0
10253	2	2018-04-17	1987	31	1	B	0	1	0	0	0	0	0	0	0	1	0	0	0	0	0
10254	2	2018-04-17	1966	52	3	D	1	0	0	1	0	0	0	0	1	1	0	0	0	0	0
10255	2	2018-04-17	1973	44	2	E	1	0	0	0	1	0	0	1	-99	0	0	0	1	0	0
10256	2	2018-04-18	1973	45	2	A	1	1	0	0	0	0	0	-99	1	1	0	0	0	0	0
10257	2	2018-04-18	1969	48	2	E	1	1	0	0	0	0	0	0	0	1	0	0	0	0	0
10258	2	2018-04-19	1968	50	3	B	1	1	0	0	0	0	0	0	0	1	0	0	0	0	0
10259	2	2018-04-19	1965	52	3	D	1	1	0	0	0	0	0	1	1	1	0	0	0	0	0
10260	2	2018-04-19	1947	71	3	C	-99	1	0	0	0	0	0	0	1	1	0	0	0	1	1
10261	2	2018-04-19	1958	59	3	B	1	0	0	0	1	0	0	1	1	1	0	0	0	0	0
10262	2	2018-04-25	1973	45	2	D	1	1	0	0	0	0	0	0	1	0	0	0	1	0	0
10263	2	2018-04-30	1982	36	1	C	1	1	0	0	0	0	0	0	1	-99	-99	-99	-99	1	3
10264	2	2018-04-30	1973	45	2	B	0	1	0	0	0	0	0	0	1	1	0	0	0	0	0
10265	2	2018-04-26	1954	64	3	B	1	0	0	0	1	0	0	0	0	1	0	0	0	0	0
10266	2	2018-04-25	1971	47	2	C	1	1	0	0	0	0	0	0	1	1	0	0	0	0	0
10267	2	2018-04-26	1982	35	1	A	1	0	0	0	1	0	0	1	1	1	0	0	0	0	0
10268	2	2018-04-26	1970	47	2	B	1	0	0	0	1	0	0	0	1	1	0	0	0	0	0
10269	2	2018-04-23	1973	44	2	B	1	1	0	0	0	0	0	1	0	1	0	0	0	0	0
10270	2	2018-04-23	1967	50	3	AA	1	1	0	0	1	0	0	0	1	1	0	0	0	0	0
10271	2	2018-04-23	1968	50	3	D	1	1	0	0	0	0	0	0	1	-96	-96	-96	-96	0	0
10272	2	2018-04-23	1980	37	1	B	1	1	0	0	1	0	0	0	0	1	0	0	0	0	0
10273	2	2018-04-25	1959	58	3	B	1	1	0	0	0	0	0	0	0	1	0	0	0	0	0
10274	2	2018-04-25	1980	37	1	D	1	1	0	0	0	0	0	0	1	1	0	0	0	0	0
10275	2	2018-04-25	1986	32	1	B	1	1	0	1	1	0	0	0	1	1	0	0	0	0	0
10276	2	2018-04-26	1976	41	2	B	0	1	0	0	0	0	0	0	0	1	0	0	0	0	0
10277	2	01-May-2018	1953	64	3	A	1	1	0	0	0	0	0	0	1	1	0	0	0	1	1
10278	2	01-May-2018	1986	31	1	C	0	1	0	0	0	0	0	0	0	1	0	0	0	0	0
10279	2	02-May-2018	1974	43	2	E	-99	0	0	0	1	0	0	0	1	1	0	0	0	0	0
10280	2	01-May-2018	1974	43	2	E	1	1	0	0	0	0	0	0	1	1	0	0	0	0	0
10281	2	01-May-2018	1973	44	2	C	1	1	0	0	0	0	0	0	0	1	0	0	0	1	3
10282	2	01-May-2018	1983	34	1	G	-99	-99	-99	-99	-99	-99	-99	0	0	1	0	0	0	0	0
10283	2	01-May-2018	1984	34	1	C	0	1	0	0	0	0	0	0	0	1	0	0	0	0	0
10284	2	01-May-2018	1978	39	1	E	1	1	0	0	0	0	0	0	1	1	0	0	0	0	0
10285	2	02-May-2018	1961	57	3	D	1	1	0	0	0	0	0	0	0	1	0	0	0	0	0
10286	2	02-May-2018	1986	31	1	G	1	1	0	0	0	0	0	0	1	-99	-99	-99	-99	0	0
10287	2	02-May-2018	1972	46	2	E	-99	1	0	0	0	0	0	0	1	1	0	0	0	0	0
10288	2	03-May-2018	1967	50	3	E	-99	1	0	0	0	0	0	0	1	1	0	0	0	0	0
10289	2	02-May-2018	1974	43	2	A	1	1	0	0	0	0	0	0	1	0	0	0	1	0	0
10290	2	02-May-2018	1963	55	3	C	1	1	0	0	0	0	0	0	0	1	0	0	0	1	1
10291	2	02-May-2018	1970	47	2	B	1	1	0	0	0	0	0	0	1	1	0	0	0	0	0
10292	2	03-May-2018	1968	50	3	E	1	0	0	0	1	0	0	0	1	1	0	0	0	0	0
10293	2	03-May-2018	1968	49	2	C	1	1	0	0	1	0	0	0	1	1	0	0	0	0	0
10294	2	03-May-2018	1979	39	1	D	1	0	0	0	1	0	0	0	1	1	0	0	0	0	0
10295	2	07-May-2018	1984	33	1	C	1	1	0	0	0	0	0	0	1	1	0	0	0	1	3
10296	2	07-May-2018	1975	42	2	E	1	0	0	0	1	0	0	0	0	1	0	0	0	1	1
10297	2	03-May-2018	1986	31	1	E	1	1	0	0	0	0	0	0	0	1	0	0	0	0	0
10298	2	07-May-2018	1961	56	3	B	1	0	0	0	1	0	0	0	0	1	0	0	0	0	0
10299	2	08-May-2018	1965	52	3	D	1	1	0	0	0	0	0	0	0	1	0	0	0	0	0
10300	2	08-May-2018	1950	67	3	C	1	1	0	0	0	0	0	0	0	1	0	0	0	0	0
10301	2	08-May-2018	1952	66	3	B	1	1	0	0	0	0	0	0	0	1	0	0	0	0	0
10302	2	08-May-2018	1970	47	2	C	1	1	0	0	0	0	0	0	1	1	0	0	0	0	0
10303	2	09-May-2018	1980	37	1	C	1	1	0	0	0	0	0	0	0	1	0	0	0	1	1
10304	2	09-May-2018	1954	63	3	D	1	0	0	0	1	0	0	0	0	1	0	0	0	0	0
10306	2	09-May-2018	1963	54	3	C	0	1	0	0	1	0	0	0	1	1	0	0	0	0	0
10307	2	09-May-2018	1970	47	2	C	1	1	0	0	0	0	0	0	1	1	0	0	0	0	0
10308	2	09-May-2018	1984	33	1	D	1	1	0	0	1	0	0	0	0	1	0	0	0	0	0
10309	2	14-May-2018	1971	46	2	B	1	0	0	0	1	0	0	0	1	-99	-99	-99	-99	0	0
10310	2	15-May-2018	1973	45	2	A	1	1	0	0	0	0	0	0	1	1	0	0	0	0	0
10311	2	14-May-2018	1962	55	3	D	1	1	0	0	0	0	1	0	1	1	0	0	0	0	0
10312	2	15-May-2018	1971	46	2	F	1	1	0	0	1	0	0	0	1	1	0	0	0	0	0
10313	2	15-May-2018	1981	37	1	C	1	1	0	0	0	0	0	0	1	1	0	0	0	0	0
10314	2	14-May-2018	1973	44	2	B	1	1	0	0	0	0	0	0	1	-99	-99	-99	-99	0	0
10315	2	16-May-2018	1985	32	1	B	1	1	0	0	1	0	0	0	0	1	0	0	0	0	0
10316	2	15-May-2018	1968	50	3	B	1	1	0	0	0	0	0	0	0	1	0	0	0	1	3
10317	2	17-May-2018	1970	47	2	B	1	1	1	0	0	0	0	0	0	1	0	0	0	0	0
10318	2	22-May-2018	1972	45	2	F	0	1	0	0	0	0	0	0	0	-99	-99	-99	-99	0	0
10319	2	23-May-2018	1977	40	2	D	1	1	0	0	0	0	0	0	0	1	0	0	0	0	0
10320	2	16-May-2018	1974	44	2	C	0	1	0	0	0	0	0	0	0	1	0	0	0	0	0
10321	2	22-May-2018	1974	44	2	A	0	1	0	0	0	0	0	0	1	1	0	0	0	0	0
10323	2	30-May-2018	1974	43	2	B	1	1	0	0	0	0	0	0	0	1	0	0	0	0	0
10324	2	24-May-2018	1972	46	2	D	1	1	0	0	1	0	0	0	1	1	0	0	0	0	0
10325	2	2018-06-01	1946	71	3	B	1	1	0	0	1	0	0	0	1	1	0	0	0	1	1
10326	2	2018-06-18	1957	61	3	F	1	1	0	0	0	0	0	0	0	1	0	0	0	0	0
10327	2	2018-06-01	1944	73	3	B	-99	0	0	1	0	0	0	0	1	1	0	0	0	0	0
10328	2	2018-06-04	1940	77	4	D	-99	1	0	1	0	0	0	0	1	1	0	0	0	0	0
10329	2	24-May-2018	1965	52	3	C	1	0	0	0	1	0	0	0	1	1	0	0	0	0	0
10330	2	25-May-2018	1975	43	2	B	1	0	0	0	1	0	0	0	1	0	1	0	0	0	0
10331	2	24-May-2018	1938	80	4	B	0	1	0	0	0	0	0	0	0	1	0	0	0	1	1
10332	2	25-May-2018	1980	37	1	B	1	1	0	0	0	0	0	0	1	1	0	0	0	0	0
10333	2	29-May-2018	1959	58	3	C	1	1	0	0	0	0	1	1	1	1	0	0	0	1	1
10334	2	30-May-2018	1955	63	3	E	-99	1	0	0	0	0	0	0	1	1	0	0	0	0	0
10335	2	30-May-2018	1982	35	1	B	1	0	0	0	1	0	0	0	0	1	0	0	0	0	0
10336	2	31-May-2018	1930	87	4	-99	0	0	0	1	0	0	0	0	0	1	0	0	0	1	1
10337	2	2018-06-06	1971	46	2	C	0	1	0	0	0	0	0	0	1	-99	-99	-99	-99	0	0
10338	2	2018-06-07	1965	52	3	B	1	1	0	0	0	0	0	0	1	1	0	0	0	1	1
10339	2	2018-06-07	1987	30	1	C	0	1	0	0	0	0	0	0	0	1	0	0	0	0	0
10340	2	2018-06-08	1969	48	2	E	1	1	0	0	0	0	0	1	1	1	0	0	0	0	0
10341	2	2018-06-14	1968	49	2	D	1	1	0	0	0	0	0	0	0	1	0	0	0	0	0
10342	2	2018-06-13	1966	52	3	C	1	1	0	0	0	0	1	0	1	1	0	0	0	1	1
10343	2	2018-06-14	1964	53	3	E	1	1	0	0	0	0	0	0	1	0	0	0	1	0	0
10344	2	2018-06-12	1968	50	3	B	1	1	0	0	1	0	0	0	1	1	0	0	0	0	0
10345	2	2018-06-13	1980	37	1	B	1	1	0	0	0	0	0	0	1	0	1	0	0	1	3
10346	2	2018-06-14	1970	48	2	D	1	1	0	0	0	0	0	0	1	1	0	0	0	0	0
10347	2	2018-06-01	1969	49	2	C	0	1	0	0	1	0	0	0	1	1	0	0	0	0	0
10348	2	2018-06-01	1936	82	4	B	0	1	0	0	0	0	0	1	1	1	0	0	0	1	2
10349	2	2018-06-04	1967	50	3	E	-99	1	0	0	0	0	0	1	0	1	0	0	0	0	0
10350	2	2018-06-05	1976	42	2	D	1	1	0	0	0	0	0	0	0	1	0	0	0	0	0
10351	2	2018-06-04	1939	79	4	B	-99	0	1	0	0	0	0	0	0	0	0	0	1	0	0
10352	2	2018-06-06	1956	61	3	C	1	1	0	0	1	0	0	0	1	1	0	0	0	0	0
10353	2	2018-06-06	1972	46	2	C	1	1	0	0	1	0	0	0	1	1	0	0	0	0	0
10355	2	2018-06-07	1987	30	1	C	1	1	0	0	0	0	0	0	1	1	0	0	0	0	0
10356	2	2018-06-08	1966	52	3	-99	-99	1	0	0	0	0	0	0	1	1	0	0	0	0	0
10357	2	2018-06-08	1961	56	3	E	1	1	0	0	0	0	0	-99	1	1	0	0	0	0	0
10358	2	2018-06-14	1966	52	3	B	1	1	0	0	0	0	0	0	1	1	0	0	0	0	0
10359	2	2018-06-18	1974	43	2	E	1	1	0	0	0	0	0	0	0	0	0	0	1	0	0
10360	2	2018-06-15	1982	36	1	B	1	1	0	0	0	0	0	0	0	1	0	0	0	0	0
10361	2	2018-06-18	1977	40	2	B	1	0	0	0	1	0	0	0	1	1	0	0	1	0	0
10362	2	2018-06-27	1971	46	2	E	0	1	0	0	0	0	0	0	0	1	0	0	0	0	0
10363	2	2018-06-27	1948	69	3	B	1	0	0	0	1	0	0	0	1	-99	-99	-99	-99	0	0
10364	2	2018-06-28	1972	46	2	B	1	1	0	0	0	0	0	0	1	1	0	0	0	0	0
10365	2	2018-06-28	1987	30	1	C	-99	0	0	0	1	0	0	0	1	1	0	0	0	0	0
10366	2	2018-07-03	1986	32	1	F	1	0	0	0	1	0	0	0	1	1	0	0	0	0	0
10367	2	2018-07-03	1969	48	2	D	1	1	0	0	0	0	0	0	1	0	0	1	0	0	0
10368	2	2018-06-19	1971	46	2	E	1	1	0	0	0	0	0	0	1	1	0	0	0	0	0
10369	2	2018-06-20	1942	75	3	C	1	1	0	0	0	0	0	0	0	1	0	0	0	0	0
10370	2	2018-06-20	1958	60	3	D	1	1	0	0	0	0	0	0	0	1	0	0	0	0	0
10371	2	2018-06-20	1986	31	1	B	1	1	0	0	0	0	0	0	1	1	0	0	0	0	0
10372	2	2018-06-20	1977	40	2	B	1	1	0	0	0	0	0	0	0	1	0	0	0	0	0
10373	2	2018-06-29	1966	51	3	B	1	1	0	0	0	0	0	0	0	1	0	0	0	0	0
10375	2	2018-07-04	1972	46	2	B	1	1	0	0	0	0	0	0	0	1	0	0	0	0	0
10376	2	2018-07-04	1959	58	3	B	1	1	0	0	0	0	0	0	0	0	0	1	0	0	0
10377	2	2018-07-04	1972	45	2	B	1	1	0	0	0	0	0	0	1	1	0	0	0	0	0
10378	2	2018-07-03	1965	53	3	B	1	0	0	1	1	0	0	0	1	1	0	0	0	0	0
10379	2	2018-07-09	1970	48	2	D	1	1	0	0	1	0	0	0	1	1	0	0	0	0	0
10380	2	2018-07-10	1960	57	3	E	1	1	0	0	0	0	1	0	0	-99	-99	-99	-99	1	1
10381	2	2018-07-10	1974	43	2	B	0	1	0	0	0	0	0	0	1	1	0	0	0	0	0
10382	2	2018-07-10	1981	36	1	B	1	1	0	0	0	0	0	0	1	1	0	0	0	0	0
10383	2	2018-07-13	1985	32	1	D	1	0	0	0	1	0	0	0	1	1	0	0	0	0	0
10384	2	2018-07-16	1966	51	3	B	-99	1	0	0	0	0	0	0	1	1	0	0	0	0	0
10385	2	2018-07-05	1984	33	1	C	0	1	0	0	0	0	0	0	1	1	0	0	0	0	0
10386	2	2018-07-06	1987	31	1	F	1	1	0	0	0	0	0	0	0	1	0	0	0	0	0
10387	2	2018-07-09	1978	40	2	B	1	0	0	0	1	0	0	0	0	0	0	0	1	0	0
10388	2	2018-07-09	1984	34	1	A	0	0	0	0	1	0	0	0	0	1	0	0	0	0	0
10389	2	2018-07-10	1963	55	3	E	1	0	0	0	0	0	1	0	0	1	0	0	0	0	0
10390	2	2018-07-23	1972	45	2	G	0	1	0	1	0	0	0	0	0	1	0	0	0	0	0
10391	2	2018-07-13	1972	46	2	G	0	0	0	0	1	0	0	0	1	1	0	0	0	0	0
10392	2	2018-07-16	1970	48	2	B	1	1	0	0	0	0	0	1	1	1	0	0	0	0	0
10393	2	2018-07-17	1970	48	2	B	1	1	0	0	0	0	0	0	0	0	0	1	0	0	0
10394	2	2018-07-11	1964	54	3	B	1	0	0	0	1	0	0	0	0	1	0	0	0	0	0
10395	2	2018-07-18	1987	30	1	C	1	1	0	0	0	0	0	0	0	1	0	0	0	0	0
10396	2	2018-07-19	1973	45	2	A	-99	1	0	0	0	0	0	0	0	1	0	0	0	0	0
10397	2	2018-07-20	1952	66	3	B	1	1	0	0	0	0	0	0	1	1	0	0	0	0	0
10398	2	2018-07-24	1967	51	3	C	1	1	0	0	0	0	0	0	1	1	0	0	0	0	0
10399	2	2018-07-23	1938	80	4	-99	-99	0	0	1	0	0	0	-99	0	1	0	0	0	0	0
10400	2	2018-07-25	1952	66	3	B	-99	0	0	0	0	0	1	0	1	1	0	0	0	1	1
10401	2	2018-07-26	1987	31	1	D	0	1	0	0	0	0	0	0	0	1	0	0	0	0	0
10402	2	2018-07-18	1973	45	2	B	0	1	0	0	0	0	0	0	1	1	0	0	0	0	0
10403	2	2018-07-18	1978	39	1	A	1	1	0	0	1	0	0	0	0	1	0	0	0	1	1
10404	2	2018-07-19	1972	46	2	C	-99	1	0	0	0	0	0	0	1	1	0	0	0	0	0
10405	2	2018-07-26	1962	56	3	E	1	1	0	0	0	0	0	0	1	1	0	0	0	0	0
10406	2	2018-07-20	1986	32	1	D	0	1	0	0	1	0	0	0	0	1	0	0	0	0	0
10407	2	2018-07-24	1948	70	3	C	1	1	0	0	0	0	0	0	1	1	0	0	0	0	0
10408	2	2018-07-25	1959	59	3	B	0	0	0	0	1	0	0	0	0	0	0	0	1	1	1
10409	2	2018-07-26	1979	39	1	B	1	1	0	0	0	0	0	0	1	-99	-99	-99	-99	0	0
10410	2	2018-07-26	1965	53	3	C	1	0	1	0	0	0	0	0	1	0	0	0	1	0	0
10411	2	2018-07-25	1979	39	1	A	1	0	0	0	1	0	0	0	0	0	0	0	1	0	0
10412	2	2018-07-30	1979	38	1	B	1	1	0	0	0	0	0	0	1	1	0	0	0	0	0
10413	2	2018-07-30	1953	64	3	B	1	1	0	0	0	0	0	0	0	0	0	0	1	1	1
10414	2	2018-07-31	1982	36	1	E	1	1	0	0	0	0	0	0	1	1	0	0	0	0	0
10415	2	2018-07-31	1979	39	1	B	1	1	0	0	0	0	0	0	1	1	0	0	0	0	0
10416	2	2018-08-01	1967	51	3	D	1	0	0	0	1	0	0	0	1	1	0	0	0	0	0
10417	2	2018-08-14	1984	34	1	B	-99	1	0	0	0	0	0	0	1	1	0	0	0	0	0
10418	2	2018-07-30	1959	58	3	F	1	1	0	0	0	0	0	0	1	1	0	0	0	0	0
10419	2	2018-08-01	1950	68	3	B	1	1	0	0	0	0	0	0	1	1	0	0	0	1	1
10420	2	2018-08-07	1968	50	3	C	1	1	0	0	0	0	0	0	0	1	0	0	0	0	0
10421	2	2018-08-08	1975	42	2	D	1	1	0	0	0	0	1	0	1	1	0	0	0	0	0
10422	2	2018-08-09	1975	43	2	C	1	1	0	0	0	0	0	0	0	1	0	0	0	0	0
10423	2	2018-08-20	1956	62	3	C	1	1	0	0	0	0	0	0	0	1	0	0	0	1	1
10424	2	2018-08-20	1960	57	3	B	1	1	0	0	0	0	0	0	1	-99	-99	-99	-99	0	0
10426	2	2018-08-27	1967	51	3	A	1	1	0	0	1	0	0	0	0	1	0	0	0	0	0
10427	2	2018-08-27	1979	39	1	C	1	1	0	0	0	0	0	0	1	1	0	0	0	0	0
10428	2	2018-08-28	1978	39	1	C	1	1	0	0	0	0	0	0	0	1	0	0	0	0	0
10429	2	2018-08-01	1965	52	3	D	1	0	0	0	0	0	1	0	0	1	0	0	0	0	0
10430	2	2018-08-28	1975	42	2	D	1	0	0	0	1	0	0	0	1	1	0	0	0	0	0
10431	2	2018-08-06	1972	46	2	D	-99	1	0	0	1	0	0	0	1	1	0	0	0	0	0
10432	2	2018-08-30	1983	35	1	B	0	1	0	0	0	0	0	0	0	-95	-95	-95	-95	0	0
10433	2	2018-08-07	1984	34	1	B	1	1	0	0	0	0	0	0	1	1	0	0	0	0	0
10434	2	2018-08-30	1986	31	1	-99	1	-99	-99	-99	-99	-99	-99	-99	1	-99	-99	-99	-99	0	0
10435	2	2018-08-07	1970	48	2	B	1	1	0	0	0	0	0	0	1	1	0	0	0	1	1
10436	2	2018-08-30	1965	53	3	C	0	1	0	0	0	0	0	0	0	1	0	0	0	0	0
10437	2	2018-08-08	1973	44	2	A	1	1	0	0	0	0	0	0	1	-99	-99	-99	-99	0	0
10438	2	2018-09-03	1988	30	1	D	0	1	0	0	0	0	0	0	1	1	0	0	0	0	0
10439	2	2018-08-09	1976	41	2	F	1	1	0	0	1	0	0	0	0	1	0	0	0	0	0
10440	2	2018-09-03	1948	70	3	B	1	1	0	0	0	1	0	0	0	1	0	0	0	0	0
10441	2	2018-08-13	1971	47	2	B	0	1	0	0	1	0	0	0	0	1	0	0	0	0	0
10442	2	2018-09-03	1973	45	2	B	1	1	0	0	0	0	0	0	1	-99	-99	-99	-99	0	0
10443	2	2018-08-14	1970	47	2	E	0	0	0	0	1	0	0	0	1	1	0	0	0	0	0
10444	2	2018-09-04	1970	48	2	-99	-99	0	0	1	0	0	0	0	0	-99	-99	-99	-99	0	0
10445	2	2018-08-16	1974	44	2	C	0	1	0	0	0	0	0	0	1	1	0	0	0	0	0
10446	2	2018-09-04	1976	42	2	E	1	1	0	0	0	0	0	0	1	0	1	0	0	0	0
10447	2	2018-08-16	1983	34	1	B	0	1	0	0	0	0	0	0	0	1	0	0	0	0	0
10448	2	2018-09-04	1974	44	2	E	-99	0	0	0	0	0	1	0	0	0	0	0	1	0	0
10449	2	2018-08-16	1947	71	3	B	1	1	0	0	0	0	0	0	0	1	0	0	0	0	0
10450	2	2018-09-04	1967	50	3	C	1	1	0	0	0	0	0	0	1	1	0	0	0	0	0
10451	2	2018-08-27	1949	69	3	G	1	1	0	0	0	0	0	0	0	1	0	0	0	1	1
10452	2	2018-09-05	1984	34	1	E	1	1	0	0	0	0	0	0	1	1	0	0	0	0	0
10453	2	2018-08-27	1959	58	3	D	1	1	0	0	0	0	0	0	1	0	0	0	1	0	0
10454	2	2018-09-05	1935	83	4	B	-99	0	0	0	0	0	1	0	0	1	0	0	0	1	1
10455	2	2018-08-28	1958	60	3	F	-99	1	0	0	0	0	0	0	0	0	0	0	1	0	0
10457	2	2018-08-28	1976	42	2	E	1	1	0	0	0	0	0	0	0	1	0	0	0	1	1
10458	2	2018-09-06	1972	46	2	B	1	0	0	0	0	0	0	0	1	1	0	0	0	0	0
10459	2	2018-08-30	1974	43	2	B	1	1	0	0	0	0	0	0	1	1	0	0	0	0	0
10460	2	2018-09-06	1968	50	3	D	0	1	0	0	1	0	0	0	1	1	0	0	0	0	0
10461	2	2018-08-30	1958	60	3	B	1	1	0	0	0	0	0	0	1	1	0	0	0	0	0
10462	2	2018-09-07	1970	48	2	D	0	0	0	0	1	0	0	1	1	-99	-99	-99	-99	1	1
10463	2	2018-08-30	1971	47	2	E	0	1	0	0	0	0	0	0	1	1	0	0	0	0	0
10465	2	2018-08-30	1948	70	3	B	1	1	0	0	0	0	0	0	0	1	0	0	0	0	0
10467	2	2018-09-03	1968	49	2	D	1	1	0	0	1	0	0	0	0	-99	-99	-99	-99	0	0
10469	2	2018-09-05	1987	31	1	B	-99	1	0	0	0	0	0	0	1	1	0	0	0	0	0
10471	2	2018-09-06	1969	48	2	D	1	1	0	0	0	0	0	0	0	1	0	0	0	0	0
10475	2	2018-09-06	1968	50	3	C	1	1	0	0	0	0	0	0	1	1	0	0	0	0	0
50001	3	2017-09-13	1970	46	2	D	1	1	0	0	0	0	0	0	1	1	0	0	0	0	0
50002	3	2017-09-15	1981	36	1	C	1	0	0	0	1	0	0	0	1	1	0	0	0	0	0
50003	3	2017-09-19	1969	48	2	D	1	1	0	0	0	0	0	1	0	1	0	0	0	0	0
50005	3	2017-09-21	1939	78	4	B	1	1	0	0	0	0	0	1	1	1	0	0	0	1	1
50006	3	2017-09-28	1968	49	2	B	1	1	0	0	0	0	0	0	0	1	0	0	0	0	0
50007	3	2017-09-28	1951	66	3	C	1	0	0	1	0	0	0	0	0	1	0	0	0	0	0
50008	3	2017-09-29	1962	55	3	E	1	0	1	0	0	0	0	1	1	0	0	0	1	0	0
50009	3	02-Oct-2017	1976	41	2	B	1	1	0	0	0	0	1	0	0	1	0	0	0	0	0
50010	3	04-Oct-2017	1968	49	2	C	0	1	0	0	0	0	0	0	0	1	0	0	0	0	0
50011	3	05-Oct-2017	1965	52	3	B	1	0	1	0	0	0	0	0	0	1	0	0	0	0	0
50012	3	18-Oct-2017	1982	35	1	-99	1	1	0	0	0	0	0	0	0	1	0	0	0	0	0
50013	3	18-Oct-2017	1980	37	1	G	1	0	0	0	1	0	0	0	0	1	0	0	0	0	0
50014	3	19-Oct-2017	1980	37	1	C	0	1	1	0	0	0	0	0	-99	0	0	0	1	0	0
50015	3	26-Oct-2017	1983	34	1	E	0	1	0	0	0	0	0	0	1	1	0	0	0	0	0
50016	3	2017-11-09	1973	44	2	B	1	1	0	0	0	0	0	0	0	1	0	0	0	0	0
50017	3	2017-11-09	1983	34	1	-98	1	0	0	0	1	0	0	0	0	1	0	0	0	1	3
50018	3	2017-11-13	1973	43	2	-99	-99	1	0	0	0	0	0	-99	-99	-99	-99	-99	-99	0	0
50019	3	2017-11-13	1973	43	2	-99	-99	1	0	0	0	0	0	-99	-99	-99	-99	-99	-99	0	0
50020	3	2017-11-14	1954	63	3	B	1	0	0	0	1	0	0	0	1	0	0	1	0	0	0
50021	3	2017-11-16	1938	79	4	C	1	1	0	0	0	0	0	0	1	0	0	0	1	1	1
50022	3	2017-11-17	1964	53	3	C	1	0	0	0	1	0	0	0	1	1	0	0	0	0	0
50024	3	2017-11-22	1935	82	4	C	-99	0	0	0	0	0	1	0	0	1	0	0	0	0	0
50026	3	2017-11-23	1959	58	3	D	1	1	0	0	0	0	0	0	0	1	0	0	0	0	0
50027	3	2017-11-29	1957	60	3	A	-99	1	0	0	0	0	0	0	0	1	0	0	0	1	1
50028	3	2017-11-30	1948	69	3	-99	-99	0	0	0	1	0	0	0	1	-99	-99	-99	-99	0	0
50029	3	2017-11-30	1977	40	2	D	1	1	0	0	0	0	0	0	0	1	0	0	0	0	0
50030	3	2017-12-04	1971	46	2	D	1	1	0	0	1	0	1	0	1	1	0	0	0	0	0
50031	3	2017-12-04	1942	75	3	B	0	1	0	0	1	0	0	0	1	1	0	0	0	1	1
50032	3	2017-12-07	1972	45	2	B	1	0	0	0	1	0	0	0	1	1	0	0	0	0	0
50033	3	2017-12-07	1965	52	3	G	1	0	0	0	1	0	0	0	0	1	0	0	0	0	0
50034	3	2017-12-12	1976	41	2	C	1	1	0	0	0	0	0	0	1	1	0	0	0	0	0
50035	3	2017-12-12	1962	55	3	E	0	1	0	0	0	0	0	0	0	1	0	0	0	0	0
50037	3	2017-12-13	1953	64	3	C	-99	-99	-99	-99	-99	-99	-99	0	0	1	0	0	0	0	0
50038	3	2017-12-13	1966	51	3	C	1	0	0	0	1	0	0	0	0	1	0	0	0	0	0
50039	3	2017-12-15	1959	58	3	C	1	1	0	0	0	0	1	0	0	1	0	0	0	1	3
50040	3	2017-12-15	1984	33	1	G	1	1	0	0	1	0	0	0	1	1	0	0	0	0	0
50041	3	2017-12-15	1947	70	3	-99	1	1	0	0	0	0	0	1	1	1	0	0	0	0	0
50042	3	2017-12-15	1967	50	3	E	1	1	0	0	0	0	0	0	1	1	0	0	0	0	0
50043	3	2017-12-18	1980	37	1	A	1	1	0	0	0	0	0	0	1	0	0	0	1	0	0
50044	3	2017-12-21	1968	49	2	E	0	0	0	0	0	0	1	0	1	1	0	0	0	0	0
50045	3	2017-12-22	1964	53	3	D	1	1	0	0	0	0	0	0	0	1	0	0	0	0	0
50046	3	2017-12-27	1981	36	1	D	1	0	0	0	1	0	0	0	1	1	0	0	0	0	0
50047	3	2017-12-28	1978	39	1	A	1	1	0	0	0	0	0	0	1	1	0	0	0	0	0
50048	3	2018-01-02	1986	31	1	E	1	1	0	0	1	0	0	0	1	1	0	0	0	0	0
50049	3	2018-01-03	1982	35	1	E	1	1	0	0	1	0	0	1	1	1	0	0	0	0	0
50050	3	2018-01-05	1977	40	2	E	1	1	0	0	0	0	0	0	1	1	0	0	0	0	0
50051	3	2018-01-08	1977	40	2	A	1	1	0	0	0	0	0	0	0	1	0	0	0	0	0
50052	3	2018-01-08	1972	45	2	C	1	1	0	0	0	0	0	0	1	1	0	0	0	0	0
50053	3	2018-01-09	1978	39	1	C	1	1	0	0	1	0	0	0	0	1	0	0	0	0	0
50054	3	2018-01-10	1964	53	3	D	1	1	0	0	1	0	0	0	1	1	0	0	0	0	0
50056	3	2018-01-11	1980	37	1	-97	-97	1	0	0	0	0	0	-99	-99	-99	-99	-99	-99	1	1
50057	3	2018-01-15	1968	49	2	D	1	0	0	0	1	0	0	0	1	1	0	0	0	0	0
50058	3	2018-01-15	1974	43	2	B	1	1	0	0	1	0	0	0	0	0	0	0	1	0	0
50059	3	2018-01-17	1981	36	1	D	1	0	0	0	1	0	0	0	1	1	0	0	0	0	0
50060	3	2018-01-17	1946	71	3	C	0	1	0	0	0	0	0	0	1	0	0	1	0	0	0
50061	3	2018-01-18	1972	45	2	B	1	1	0	0	1	0	0	0	1	1	0	0	0	0	0
50062	3	2018-01-18	1953	64	3	B	1	1	0	0	0	0	0	0	0	1	0	0	0	0	0
50063	3	2018-01-18	1984	33	1	G	1	0	0	0	1	0	0	0	1	1	0	0	0	0	0
50064	3	2018-01-18	1987	30	1	C	1	1	0	0	1	0	0	1	0	1	0	0	0	0	0
50065	3	2018-01-19	1965	52	3	C	1	1	0	0	0	0	0	0	1	1	0	0	0	0	0
50066	3	2018-01-19	1965	52	3	E	1	1	0	0	0	0	0	0	0	1	0	0	0	0	0
50067	3	2018-01-19	1975	42	2	C	1	1	0	0	0	0	0	0	1	1	0	0	0	0	0
50068	3	2018-01-22	1987	30	1	B	1	1	0	0	0	0	0	0	1	1	0	0	0	0	0
50069	3	2018-01-22	1958	59	3	B	1	1	0	0	0	0	0	1	1	1	0	0	0	0	0
50070	3	2018-01-22	1976	41	2	B	1	0	0	0	1	0	0	0	0	1	0	0	0	0	0
50071	3	2018-01-22	1971	46	2	B	1	1	0	0	0	0	0	0	1	1	0	0	0	1	3
50072	3	2018-01-24	1978	39	1	C	-99	1	0	0	0	0	0	0	1	1	0	0	0	0	0
50073	3	2018-01-23	1972	45	2	B	1	1	0	1	0	0	0	0	1	1	0	0	0	1	1
50074	3	2018-01-24	1983	34	1	C	1	0	0	0	1	1	1	0	1	1	0	0	0	0	0
50075	3	2018-01-24	1965	52	3	D	1	1	0	0	0	0	0	0	1	1	0	0	0	1	3
50076	3	2018-01-25	1979	38	1	C	1	0	0	0	1	0	0	0	1	1	0	0	0	0	0
50077	3	2018-01-25	1964	53	3	E	1	0	0	0	1	0	1	0	1	1	0	0	0	0	0
50078	3	2018-01-26	1987	30	1	E	0	0	0	0	1	0	1	0	1	0	0	0	1	0	0
50079	3	2018-01-26	1951	66	3	E	1	0	0	0	0	0	1	0	1	1	0	0	0	0	0
50080	3	2018-01-30	1968	49	2	-99	0	0	0	0	1	0	1	0	0	1	0	0	0	0	0
50081	3	2018-01-30	1981	36	1	A	1	1	0	0	0	0	0	0	1	1	0	0	0	0	0
50082	3	2018-01-31	1974	43	2	A	1	1	0	0	0	0	0	0	1	0	0	1	0	0	0
50083	3	2018-02-01	1987	30	1	E	1	1	1	0	1	0	0	0	0	0	0	0	1	0	0
50084	3	2018-02-01	1972	45	2	D	1	1	0	0	0	0	0	0	0	1	0	0	0	0	0
50085	3	2018-02-01	1967	51	3	A	1	0	0	1	1	0	0	0	1	1	0	0	0	0	0
50086	3	2018-02-02	1983	34	1	A	0	1	0	0	0	0	0	0	1	1	0	0	0	0	0
50087	3	2018-02-05	1986	31	1	D	0	0	0	0	1	0	1	0	1	1	0	0	0	1	3
50088	3	2018-02-05	1979	38	1	D	1	1	0	0	0	0	0	0	1	1	0	0	0	1	1
50089	3	2018-02-05	1972	45	2	A	1	0	0	0	1	0	0	0	1	1	0	0	0	0	0
50091	3	2018-02-06	1943	74	3	C	0	0	0	0	1	0	0	0	1	0	0	0	1	0	0
50092	3	2018-02-06	1976	41	2	D	0	1	0	0	0	0	0	0	1	1	0	0	0	1	3
50093	3	2018-02-07	1983	34	1	E	1	1	0	0	0	0	0	0	1	1	0	0	0	0	0
50094	3	2018-02-08	1964	53	3	B	1	1	0	0	0	0	0	0	0	0	0	1	0	1	3
50095	3	2018-02-08	1984	33	1	D	1	0	0	0	0	1	0	0	1	1	0	0	0	0	0
50096	3	2018-02-08	1977	40	2	D	1	0	0	0	0	1	0	0	0	1	0	0	0	0	0
50097	3	2018-02-08	1972	45	2	B	0	1	0	0	0	0	0	0	0	1	0	0	0	0	0
50098	3	2018-02-12	1979	38	1	B	1	0	0	0	1	0	0	0	1	1	0	0	0	0	0
50099	3	2018-02-12	1963	55	3	C	1	0	0	0	1	0	0	0	1	1	0	0	0	0	0
50100	3	2018-02-12	1958	59	3	G	1	0	0	0	0	0	1	0	0	1	0	0	0	0	0
50101	3	2018-02-12	1963	54	3	A	1	1	0	0	0	0	0	0	0	1	0	0	0	1	3
50102	3	2018-02-13	1973	44	2	C	0	0	0	0	1	0	0	0	1	1	0	0	0	0	0
50103	3	2018-02-13	1987	30	1	C	0	1	0	0	0	0	0	1	1	1	0	0	0	0	0
50104	3	2018-02-14	1963	54	3	D	1	0	0	0	1	0	1	1	1	1	0	0	0	0	0
50105	3	2018-02-15	1970	47	2	B	1	1	0	0	0	0	0	0	1	1	0	0	0	0	0
50106	3	2018-02-15	1969	48	2	D	1	0	0	0	0	1	0	0	0	1	0	0	0	0	0
50107	3	2018-02-16	1972	46	2	C	1	0	0	0	1	0	0	0	1	1	0	0	0	0	0
50108	3	2018-02-19	1944	74	3	-99	-99	-99	-99	-99	-99	-99	-99	-99	0	1	0	0	0	1	1
50109	3	2018-02-19	1963	54	3	D	1	0	0	0	1	0	0	0	1	1	0	0	0	0	0
50110	3	2018-02-20	1971	46	2	E	1	0	0	0	1	0	0	0	1	0	1	0	0	0	0
50111	3	23-Mar-2018	1970	47	2	B	0	1	0	0	0	0	0	0	0	1	0	0	0	0	0
50112	3	23-Mar-2018	1946	72	3	D	1	0	0	1	0	0	1	1	0	1	0	0	0	0	0
50113	3	23-Mar-2018	1973	44	2	A	0	1	0	0	0	0	0	0	0	1	0	0	0	0	0
50114	3	2018-02-27	1969	48	2	E	0	1	0	0	1	0	0	0	0	0	0	0	1	0	0
50115	3	27-Mar-2018	1970	47	2	C	1	0	0	0	1	0	0	0	0	1	0	0	0	0	0
50116	3	28-Mar-2018	1953	65	3	F	1	1	0	0	0	0	0	0	0	1	0	0	0	0	0
50117	3	05-Mar-2018	1987	30	1	B	1	1	0	0	0	0	0	0	0	1	0	0	0	0	0
50118	3	06-Mar-2018	1941	76	4	C	0	1	0	0	0	0	0	0	1	1	0	0	0	1	1
50119	3	08-Mar-2018	1984	33	1	G	-99	0	0	0	0	0	1	0	0	0	0	0	1	0	0
50120	3	08-Mar-2018	1967	50	3	B	1	0	0	0	1	0	0	0	1	1	0	0	0	0	0
50121	3	12-Mar-2018	1957	60	3	B	1	1	0	0	0	0	0	0	0	1	0	0	0	1	1
50122	3	16-Mar-2018	1970	47	2	C	1	0	0	0	1	0	0	0	0	1	0	0	0	0	0
50123	3	16-Mar-2018	1979	38	1	D	1	0	0	0	1	0	0	1	0	0	1	0	0	0	0
50124	3	19-Mar-2018	1959	58	3	A	1	1	0	0	1	0	0	0	1	1	0	0	0	0	0
50125	3	19-Mar-2018	1968	49	2	E	0	0	0	0	1	0	0	0	1	1	0	0	0	0	0
50126	3	19-Mar-2018	1985	32	1	C	0	1	0	0	0	0	0	0	1	1	0	0	0	0	0
50127	3	20-Mar-2018	1964	53	3	B	1	1	0	0	0	0	0	0	1	1	0	0	0	0	0
50128	3	21-Mar-2018	1948	70	3	F	0	0	0	0	1	0	0	0	0	1	0	0	0	0	0
50129	3	21-Mar-2018	1981	36	1	F	0	0	0	0	1	0	0	1	-99	1	0	0	0	0	0
50130	3	23-Mar-2018	1981	36	1	D	0	0	0	1	0	0	0	1	1	1	0	0	0	0	0
50131	3	23-Mar-2018	1969	48	2	A	0	1	0	0	0	0	0	0	0	1	0	0	0	0	0
50132	3	23-Mar-2018	1979	38	1	C	1	0	0	0	1	0	0	0	1	0	0	0	1	0	0
50133	3	26-Mar-2018	1945	72	3	E	1	1	0	0	0	0	0	0	1	1	0	0	0	1	3
50135	3	26-Mar-2018	1963	54	3	D	1	0	0	0	1	0	0	0	0	1	0	0	0	0	0
50137	3	28-Mar-2018	1946	72	3	B	1	1	0	0	0	0	0	0	0	1	0	0	0	0	0
50139	3	28-Mar-2018	-99	52	3	C	-98	0	0	0	1	0	0	1	1	0	1	1	0	1	3
50140	3	29-Mar-2018	1959	58	3	D	1	0	0	0	1	0	0	0	1	1	0	0	0	0	0
50142	3	26-Mar-2018	1957	61	3	C	1	1	0	0	0	0	0	0	0	1	0	0	0	0	0
50143	3	29-Mar-2018	1971	46	2	F	1	0	0	0	0	0	1	0	1	1	0	0	0	0	0
50144	3	30-Mar-2018	1971	46	2	B	1	1	0	0	0	0	0	0	0	1	0	0	0	0	0
50145	3	2018-04-03	1974	44	2	D	0	1	0	0	0	0	0	0	1	1	0	0	0	0	0
50146	3	2018-04-03	1972	45	2	D	1	0	0	0	1	0	0	0	0	0	0	0	1	1	1
50147	3	2018-04-04	1976	41	2	F	0	0	0	0	1	0	1	0	1	1	0	0	0	0	0
50148	3	2018-04-06	-99	45	2	-99	-99	0	0	0	0	0	0	-99	-99	0	0	0	0	1	3
50149	3	2018-04-13	1983	35	1	E	1	1	0	0	0	0	0	0	0	1	0	0	0	0	0
50150	3	2018-04-13	1969	48	2	B	-99	1	0	0	0	0	0	0	0	1	0	0	0	0	0
50151	3	2018-04-13	1964	53	3	D	1	1	0	0	0	1	0	1	0	1	0	0	0	0	0
50152	3	2018-04-19	1969	49	2	E	1	1	0	0	0	0	0	0	1	1	0	0	0	0	0
50153	3	2018-04-20	1983	34	1	B	1	1	0	0	0	0	0	0	1	1	0	0	0	0	0
50155	3	2018-04-25	1966	51	3	C	1	0	0	0	1	0	0	1	1	1	0	0	0	0	0
50156	3	2018-04-26	1940	77	4	E	0	0	0	0	0	0	1	0	0	1	0	0	0	1	1
50157	3	2018-04-30	1968	50	3	C	0	1	0	0	0	0	0	0	1	0	0	0	1	0	0
50158	3	01-May-2018	1967	50	3	D	1	1	0	0	0	0	0	0	0	1	0	0	0	1	3
50160	3	01-May-2018	1975	42	2	B	1	1	0	0	0	0	1	0	1	0	0	0	1	1	1
50161	3	03-May-2018	1967	51	3	F	1	0	0	0	0	0	1	1	-99	-99	-99	-99	-99	0	0
50163	3	03-May-2018	1966	52	3	C	-99	0	0	0	0	0	1	0	1	1	0	0	0	0	0
50164	3	04-May-2018	1973	44	2	D	1	1	0	0	0	0	0	0	1	1	0	0	0	0	0
50166	3	09-May-2018	1975	43	2	D	0	1	0	0	0	0	0	0	1	1	0	0	0	0	0
50167	3	14-May-2018	1960	58	3	D	1	1	0	0	0	0	0	0	1	1	0	0	0	0	0
50168	3	14-May-2018	1941	76	4	B	0	0	0	0	1	0	0	0	0	1	0	0	0	0	0
50169	3	14-May-2018	1977	41	2	E	1	0	1	0	0	0	0	0	1	1	0	0	0	0	0
50170	3	14-May-2018	1929	88	4	-98	0	1	0	0	0	0	0	0	0	1	0	0	0	1	1
50171	3	15-May-2018	1958	59	3	D	1	0	0	0	1	0	0	0	1	0	0	0	1	0	0
50172	3	15-May-2018	1970	48	2	C	1	0	0	0	1	0	0	0	0	1	0	0	0	0	0
50173	3	16-May-2018	1965	52	3	D	1	1	0	0	0	0	0	0	1	1	0	0	0	0	0
50174	3	16-May-2018	1974	44	2	C	1	1	0	0	1	0	0	0	1	1	0	0	0	0	0
50175	3	16-May-2018	1983	34	1	D	0	1	0	0	1	0	0	1	1	1	0	0	0	0	0
50176	3	16-May-2018	1967	51	3	D	1	1	0	0	0	0	0	1	1	1	0	0	0	0	0
50177	3	17-May-2018	1969	48	2	E	1	0	0	0	1	0	0	1	1	1	0	0	0	0	0
50178	3	17-May-2018	1948	70	3	B	0	1	0	0	0	0	0	-99	1	1	0	0	0	0	0
50179	3	18-May-2018	-99	49	2	-99	-99	0	0	0	0	0	0	-99	-99	0	0	0	0	1	1
50180	3	18-May-2018	1982	36	1	A	1	0	0	0	1	0	0	0	0	1	0	0	0	0	0
50181	3	18-May-2018	1969	48	2	C	1	0	0	0	0	0	1	0	1	1	0	0	0	1	1
50182	3	18-May-2018	1979	38	1	D	1	1	0	0	0	0	0	0	1	1	0	0	0	0	0
50183	3	18-May-2018	1962	55	3	D	1	1	0	0	1	0	0	0	1	1	0	0	0	0	0
50184	3	22-May-2018	1963	54	3	A	1	1	0	0	1	0	0	1	1	1	0	0	0	0	0
50185	3	22-May-2018	1973	44	2	A	1	1	0	0	0	0	0	1	1	1	0	0	0	0	0
50186	3	23-May-2018	1958	60	3	D	1	0	0	0	0	0	1	0	0	1	0	0	0	1	1
50187	3	23-May-2018	1958	59	3	B	1	0	0	0	1	0	0	1	1	1	0	0	0	0	0
50188	3	24-May-2018	1968	49	2	B	1	1	0	0	1	0	0	0	0	1	0	0	0	0	0
50189	3	24-May-2018	1978	39	1	B	1	0	0	0	1	0	0	1	1	1	0	0	0	0	0
50190	3	24-May-2018	1958	59	3	B	1	1	0	0	1	0	0	0	0	1	0	0	0	0	0
50191	3	25-May-2018	1984	33	1	B	1	0	0	1	0	0	0	0	1	1	0	0	0	0	0
50192	3	25-May-2018	1977	40	2	C	1	1	0	0	1	0	0	0	0	1	0	0	0	0	0
50193	3	25-May-2018	1944	73	3	B	0	1	0	1	0	0	0	0	0	1	0	0	0	1	1
50194	3	28-May-2018	1975	43	2	C	0	1	0	0	0	0	0	0	0	1	0	0	0	0	0
50195	3	28-May-2018	1951	67	3	C	1	0	1	0	0	0	0	0	0	1	0	0	0	1	3
50196	3	28-May-2018	1974	44	2	-99	-99	0	0	0	0	0	0	-99	-99	0	0	0	0	0	0
50197	3	28-May-2018	1976	41	2	D	1	0	0	0	1	0	0	0	0	1	0	0	0	0	0
50198	3	30-May-2018	1971	46	2	-99	-99	0	0	0	0	0	0	-99	-99	0	0	0	0	1	3
50199	3	30-May-2018	1968	49	2	D	1	0	0	0	0	0	1	0	0	1	0	0	0	0	0
50201	3	31-May-2018	1954	63	3	C	1	1	0	0	0	0	0	0	1	1	0	0	0	0	0
50202	3	2018-06-04	1951	66	3	B	1	1	0	0	0	0	0	0	0	-99	-99	-99	-99	1	1
50203	3	2018-06-05	1971	47	2	D	1	1	0	0	0	0	0	1	1	1	0	0	0	0	0
50204	3	2018-06-06	1971	46	2	C	1	0	0	1	0	0	0	0	0	1	0	0	0	0	0
50205	3	2018-06-07	1939	78	4	B	0	1	0	0	0	0	0	0	1	1	0	0	0	1	1
50206	3	2018-06-12	1976	41	2	C	1	1	0	0	0	0	0	0	1	1	0	0	0	0	0
50207	3	2018-06-12	1979	41	2	C	1	1	0	0	0	0	0	0	0	1	0	0	0	0	0
50208	3	2018-06-13	1979	38	1	B	1	1	0	0	0	0	0	1	1	1	0	0	0	0	0
50209	3	2018-06-14	1960	58	3	E	1	1	0	0	0	0	0	0	1	1	0	0	0	0	0
50210	3	2018-06-15	1973	45	2	C	1	1	0	0	0	0	0	0	0	1	0	0	1	0	0
50211	3	2018-06-15	1980	37	1	C	1	1	0	0	0	0	0	0	0	0	1	0	0	0	0
50212	3	2018-06-18	1945	73	3	D	1	1	0	0	0	0	0	0	0	1	0	0	0	1	1
50213	3	2018-06-18	1958	60	3	C	1	0	0	0	1	0	0	1	1	0	0	0	1	0	0
50214	3	2018-06-19	1968	49	2	F	1	0	0	0	0	0	1	0	0	1	0	0	0	0	0
50215	3	2018-06-20	1983	34	1	B	1	1	0	0	0	0	0	0	0	1	0	0	0	0	0
50216	3	2018-06-20	1957	61	3	-99	1	1	0	0	0	0	0	0	1	1	0	0	0	1	1
50217	3	2018-06-21	1947	71	3	C	1	0	0	0	1	0	0	0	0	1	0	0	0	0	0
50218	3	2018-06-21	1970	48	2	D	1	1	0	0	0	0	0	0	1	1	0	0	0	0	0
50219	3	2018-06-25	1952	65	3	D	1	0	0	0	0	0	1	0	1	1	0	0	0	0	0
50220	3	2018-06-25	1941	76	4	B	0	1	0	0	0	0	0	1	1	1	0	0	0	0	0
50221	3	2018-06-25	1971	47	2	B	1	1	0	0	0	0	0	0	1	1	0	0	0	0	0
50222	3	2018-06-26	1964	54	3	D	0	1	0	0	0	0	0	0	1	0	0	0	1	0	0
50223	3	2018-06-26	1962	56	3	C	1	1	0	0	0	0	0	0	0	1	0	0	0	0	0
50224	3	2018-06-26	1930	88	4	-99	1	1	0	0	0	0	0	0	1	1	0	0	0	0	0
50225	3	2018-06-27	1974	43	2	E	1	0	0	0	0	0	1	1	1	1	0	0	0	0	0
50226	3	2018-06-27	1957	60	3	D	1	1	0	1	0	0	0	0	1	1	0	0	0	0	0
50227	3	2018-06-27	1967	51	3	B	1	1	0	0	0	0	0	0	0	1	0	0	0	0	0
50228	3	2018-06-29	1951	66	3	B	1	1	0	0	1	0	0	0	1	1	0	0	0	1	3
50229	3	2018-07-02	1982	36	1	B	1	1	0	0	0	0	0	0	1	1	0	0	0	0	0
50230	3	2018-07-03	1973	45	2	B	1	1	0	0	0	0	0	0	1	0	1	0	0	0	0
50231	3	2018-07-10	1941	77	4	A	0	0	0	1	0	0	1	0	1	1	0	0	0	0	0
50232	3	2018-07-10	1962	56	3	B	1	1	0	0	0	0	0	0	0	1	0	0	0	0	0
50233	3	2018-07-10	1932	86	4	B	1	1	0	0	0	0	0	-99	-99	-99	-99	-99	-99	1	1
50234	3	2018-07-10	1970	47	2	B	1	1	0	0	0	0	0	0	0	1	0	0	0	0	0
50235	3	2018-07-16	1970	47	2	F	1	1	0	0	0	0	0	1	1	1	0	0	0	0	0
50236	3	2018-07-17	1951	66	3	A	1	1	0	0	0	0	0	0	1	1	0	0	0	1	1
50237	3	2018-07-17	1980	37	1	A	1	1	0	0	0	0	0	0	1	1	0	0	0	0	0
50238	3	2018-07-17	1979	39	1	B	1	1	0	0	0	0	0	0	1	1	0	0	0	0	0
50239	3	2018-07-18	1962	56	3	-99	-99	0	0	0	0	0	0	-99	-99	0	0	0	0	1	1
50240	3	2018-07-18	1974	43	2	B	1	1	0	0	0	0	0	0	0	0	0	0	1	0	0
50241	3	2018-07-19	1967	51	3	E	1	0	0	0	1	0	0	0	0	1	0	0	0	0	0
50242	3	2018-07-23	1982	35	1	A	1	1	0	0	0	0	0	0	1	1	0	0	0	0	0
50243	3	2018-07-24	1977	40	2	D	1	0	0	1	0	0	0	0	1	1	0	0	0	0	0
50244	3	2018-07-24	1969	49	2	C	1	1	0	0	0	0	0	0	1	1	0	0	0	0	0
50245	3	2018-07-26	1981	37	1	F	1	1	0	0	0	0	0	0	1	1	0	0	0	1	3
50246	3	2018-07-26	1971	47	2	C	1	0	0	1	1	0	0	0	1	0	0	0	1	0	0
50247	3	2018-07-31	1984	34	1	E	1	0	0	0	1	0	1	0	1	1	0	0	0	0	0
50248	3	2018-08-01	1982	35	1	E	0	1	0	0	0	0	0	0	1	1	0	0	0	0	0
50249	3	2018-08-03	1944	74	3	C	0	0	0	0	1	0	0	0	0	1	0	0	0	0	0
50250	3	2018-08-03	1928	89	4	C	-96	1	0	0	0	0	0	0	0	1	0	0	0	1	1
50251	3	2018-08-09	1967	51	3	E	1	1	0	0	0	0	0	0	1	1	0	0	0	0	0
50252	3	2018-08-14	1969	48	2	D	0	1	0	0	0	0	0	0	0	1	0	0	0	1	1
50253	3	2018-08-14	1957	60	3	D	0	0	0	0	1	0	0	0	1	1	0	0	0	0	0
50254	3	2018-08-15	1974	44	2	D	1	1	0	0	0	0	0	0	1	1	0	0	0	1	3
50255	3	2018-08-16	1988	30	1	B	1	1	0	0	1	0	0	0	1	1	0	0	0	0	0
50256	3	2018-08-17	1976	42	2	D	1	1	0	1	0	0	1	1	1	1	0	0	0	1	3
50257	3	2018-08-20	1978	40	2	B	0	1	0	0	1	0	0	1	1	1	0	0	0	1	3
50258	3	2018-08-20	1986	31	1	C	1	1	0	0	1	0	0	0	1	1	0	0	0	0	0
50259	3	2018-08-20	1958	59	3	D	1	1	0	0	0	0	0	0	0	1	0	0	0	0	0
50260	3	2018-08-21	1980	37	1	D	1	1	0	0	1	0	0	0	1	1	0	0	0	0	0
50261	3	2018-08-23	1966	51	3	C	1	0	0	0	1	0	0	0	-99	-99	-99	-99	-99	0	0
