# Supplementary material for: Patients’ perceptions of targeted breast ultrasound and digital breast tomosynthesis in the diagnostic setting: A mixed methods study
Source: PLoS One. 2024 Aug 14;19(8):e0308840. doi: 10.1371/journal.pone.0308840 (PMC11324127; doi:10.1371/journal.pone.0308840)
Supplement: S4 Appendix — (XLSX) [file pone.0308840.s004.xlsx]

## Sheet: Blad1
Patient number	Hospital	Age	Age group	Marital status	Ethnicity	Education level	Past participation in national screening program	Current participation in national screening program	Future participation in national screening program	Breast cancer in personal environment
1	1	44	2	1	1	3	0	0	1	1
2	1	48	2	2	1	4	0	0	1	1
3	1	55	3	1	1	3	1	1	1	1
4	1	46	2	1	1	3	0	0	1	1
5	1	62	3	1	1	-99	1	1	1	1
6	1	41	2	2	1	2	0	0	1	1
7	1	33	1	2	2	4	0	0	1	1
8	1	52	3	3	3	4	1	1	1	1
9	1	55	3	3	1	3	1	1	1	1
10	1	42	2	1	1	2	0	0	1	1
11	1	61	3	4	1	3	1	0	0	1
12	1	48	2	1	4	1	0	0	1	1
13	1	47	2	1	1	4	0	0	1	0
14	1	52	3	2	1	2	0	0	1	1
15	1	47	2	1	1	3	0	0	1	1
16	1	54	3	1	1	2	1	1	1	1
17	2	62	3	1	1	1	1	1	1	1
18	2	33	1	1	5	-99	0	0	1	0
19	2	54	3	1	1	1	1	1	1	1
20	2	50	3	1	1	4	1	1	1	1
21	2	49	2	3	1	3	0	0	0	0
22	2	44	2	1	1	4	0	0	1	1
23	2	50	3	1	6	4	0	0	0	1
24	2	50	3	5	1	2	1	1	1	1
25	2	37	1	-99	-99	-99	-99	-99	-99	-99
26	2	35	1	1	1	3	0	0	1	1
27	2	49	2	1	1	3	1	1	1	0
28	2	63	3	1	1	3	1	1	1	1
29	2	41	2	1	1	3	0	0	1	1
